# Supplementary material for: Optimizing phage therapy for carbapenem-resistant Enterobacter cloacae bacteremia: insights into dose and timing
Source: Antimicrob Agents Chemother. 2025 Feb 26;69(4):e01683-24. doi: 10.1128/aac.01683-24 (PMC11963603; doi:10.1128/aac.01683-24)
Supplement: Table S2 — Annotation of three phages. [file aac.01683-24-s0003.xlsx]

## Sheet: EBU8
Table S2. Annotation of phage ФEBU8, ФECL22 and ФECL30
# Annotated with Bakta
# Software: v1.8.2
# Database: v5.0, light
# DOI: 10.1099/mgen.0.000685
# URL: github.com/oschwengers/bakta
#Sequence Id	Type	Start	Stop	Strand	Locus Tag	Gene	Product	DbXrefs
contig_1	cds	136	408	+	DNHHKM_00005		hypothetical protein	PFAM:PF14928.9
contig_1	cds	417	1829	+	DNHHKM_00010		Fibritin-C domain-containing protein	SO:0001217, UniRef:UniRef50_K4I666
contig_1	cds	1860	2798	+	DNHHKM_00015		Neck protein gp13	SO:0001217, UniRef:UniRef50_P11110
contig_1	cds	2795	3595	+	DNHHKM_00020		Neck protein gp14	SO:0001217, UniRef:UniRef50_P11111
contig_1	cds	3641	4471	+	DNHHKM_00025		Tail completion protein gp15	SO:0001217, UniRef:UniRef50_P11112
contig_1	cds	4471	4968	+	DNHHKM_00030		Terminase, small subunit	SO:0001217, UniRef:UniRef50_P17311
contig_1	cds	4952	6784	+	DNHHKM_00035		Terminase, large subunit	SO:0001217, UniRef:UniRef50_P17312
contig_1	cds	6818	8800	+	DNHHKM_00040		Tail sheath protein	SO:0001217, UniRef:UniRef50_P13332
contig_1	cds	8882	9601	+	DNHHKM_00045		hypothetical protein
contig_1	cds	9570	10061	+	DNHHKM_00050		Tail tube protein gp19	SO:0001217, UniRef:UniRef50_P13333
contig_1	cds	10122	11690	+	DNHHKM_00055		Portal protein	SO:0001217, UniRef:UniRef50_P13334
contig_1	cds	11690	11938	+	DNHHKM_00060		hypothetical protein
contig_1	cds	11948	12373	+	DNHHKM_00065		Gp68 prohead core protein	SO:0001217, UniRef:UniRef50_E5DII5
contig_1	cds	12373	13014	+	DNHHKM_00070		Gp21 prohead core scaffold protein and protease	SO:0001217, UniRef:UniRef50_Q7Y445
contig_1	cds	13048	13863	+	DNHHKM_00075		Capsid assembly scaffolding protein	SO:0001217, UniRef:UniRef50_P04534
contig_1	cds	13886	15448	+	DNHHKM_00080		Major capsid protein	SO:0001217, UniRef:UniRef50_P04535
contig_1	cds	15534	16817	+	DNHHKM_00085		Capsid vertex protein	SO:0001217, UniRef:UniRef50_P19896
contig_1	cds	16850	17395	-	DNHHKM_00090		DUF4433 domain-containing protein	SO:0001217, UniRef:UniRef50_M1HF06
contig_1	cds	17395	18399	-	DNHHKM_00095		RNA ligase 2	SO:0001217, UniRef:UniRef50_P32277
contig_1	cds	18408	18656	-	DNHHKM_00100		hypothetical protein
contig_1	cds	18771	19124	-	DNHHKM_00105		hypothetical protein
contig_1	cds	19117	19350	-	DNHHKM_00110		hypothetical protein
contig_1	cds	19427	19984	-	DNHHKM_00115		hypothetical protein	PFAM:PF02368.21
contig_1	cds	20018	20773	-	DNHHKM_00120		Protein inh	SO:0001217, UniRef:UniRef50_P18058
contig_1	cds	20826	22328	+	DNHHKM_00125	uvsW	ATP-dependent DNA helicase uvsW	SO:0001217, UniRef:UniRef50_P20703
contig_1	cds	22336	22575	+	DNHHKM_00130		UvsW-1 domain-containing protein	SO:0001217, UniRef:UniRef50_M1HF11
contig_1	cds	22628	22795	-	DNHHKM_00135		Uncharacterized protein in uvsW-uvsY intergenic region	SO:0001217, UniRef:UniRef50_Q00778
contig_1	cds	22835	23044	-	DNHHKM_00140		hypothetical protein
contig_1	cds	23044	23457	-	DNHHKM_00145	uvsY	Recombination protein uvsY	SO:0001217, UniRef:UniRef50_P04537
contig_1	cds	23533	23931	-	DNHHKM_00150		Baseplate wedge protein gp25	SO:0001217, UniRef:UniRef50_P09425
contig_1	cds	23931	24560	-	DNHHKM_00155		hypothetical protein
contig_1	cds	24610	25362	+	DNHHKM_00160		Baseplate hub assembly protein gp51	SO:0001217, UniRef:UniRef50_P17173
contig_1	cds	25359	26543	+	DNHHKM_00165		Baseplate central spike complex protein gp27	SO:0001217, UniRef:UniRef50_P17172
contig_1	cds	26500	27003	+	DNHHKM_00170		Baseplate hub distal subunit	SO:0001217, UniRef:UniRef50_A0A1V0DXU8
contig_1	cds	27000	28763	+	DNHHKM_00175		Gp29 base plate hub subunit, tail length determinator	SO:0001217, UniRef:UniRef50_E5DHS7
contig_1	cds	28773	29822	+	DNHHKM_00180		Baseplate tail-tube junction protein gp48	SO:0001217, UniRef:UniRef50_P13339
contig_1	cds	29822	30784	+	DNHHKM_00185		Baseplate tail-tube junction protein gp54	SO:0001217, UniRef:UniRef50_P13341
contig_1	cds	30813	31103	-	DNHHKM_00190		hypothetical protein
contig_1	cds	31163	33265	-	DNHHKM_00195		NAD(+)--arginine ADP-ribosyltransferase	SO:0001217, UniRef:UniRef50_A8R9I3
contig_1	cds	33319	33537	-	DNHHKM_00200		hypothetical protein
contig_1	cds	33534	34988	-	DNHHKM_00205		DNA ligase	SO:0001217, UniRef:UniRef50_P00970
contig_1	cds	35047	35277	-	DNHHKM_00210		hypothetical protein
contig_1	cds	35274	36137	-	DNHHKM_00215		Haloacid dehalogenase-like hydrolase	SO:0001217, UniRef:UniRef50_A0A0A0YQD4
contig_1	cds	36127	36303	-	DNHHKM_00220		hypothetical protein
contig_1	cds	36451	36654	-	DNHHKM_00225		hypothetical protein
contig_1	cds	36651	36818	-	DNHHKM_00230		hypothetical protein
contig_1	cds	36818	37285	-	DNHHKM_00235		hypothetical protein
contig_1	cds	37323	37682	-	DNHHKM_00240		Uncharacterized protein in Gp30-rIII intergenic region	SO:0001217, UniRef:UniRef50_Q02408
contig_1	cds	37754	38275	-	DNHHKM_00245		hypothetical protein
contig_1	cds	38300	38674	-	DNHHKM_00250		Imm63 domain-containing protein	SO:0001217, UniRef:UniRef50_A0A0B6VPI6
contig_1	cds	38744	38947	-	DNHHKM_00255		hypothetical protein
contig_1	cds	39001	39180	-	DNHHKM_00260		1,4-alpha-glucan branching enzyme	SO:0001217, UniRef:UniRef50_A0A482GDN4
contig_1	cds	39443	39697	-	DNHHKM_00265		Lysis inhibition accessory protein	SO:0001217, UniRef:UniRef50_P17309
contig_1	cds	39823	40146	-	DNHHKM_00270		Capsid assembly protein Gp31	SO:0001217, UniRef:UniRef50_P17313
contig_1	cds	40203	40532	-	DNHHKM_00275		Tail fibers protein	SO:0001217, UniRef:UniRef50_K4I2G9
contig_1	cds	40525	40866	-	DNHHKM_00280		hypothetical protein
contig_1	cds	40832	41398	-	DNHHKM_00285		CMP/dCMP-type deaminase domain-containing protein	SO:0001217, UniRef:UniRef50_A0A482MMM6
contig_1	cds	41398	41742	-	DNHHKM_00290		hypothetical protein
contig_1	cds	41742	41972	-	DNHHKM_00295		hypothetical protein
contig_1	cds	41962	42255	-	DNHHKM_00300		hypothetical protein
contig_1	cds	42255	42470	-	DNHHKM_00305		Phage protein	SO:0001217, UniRef:UniRef50_A0A067ZKI5
contig_1	cds	42487	42678	-	DNHHKM_00310		hypothetical protein
contig_1	cds	42678	43565	-	DNHHKM_00315		Polynucleotide 5'-kinase and 3'-phosphatase	SO:0001217, UniRef:UniRef50_E5DHV5
contig_1	cds	43562	43921	-	DNHHKM_00320		hypothetical protein
contig_1	cds	43971	44069	-	DNHHKM_00325		hypothetical protein
contig_1	cds	44051	44353	-	DNHHKM_00330		Spanin, outer lipoprotein subunit	SO:0001217, UniRef:UniRef50_P39503
contig_1	cds	44350	44706	-	DNHHKM_00335		hypothetical protein
contig_1	cds	44694	45200	-	DNHHKM_00340		Inhibitor of host transcription	SO:0001217, UniRef:UniRef50_E5DHW2
contig_1	cds	45264	46394	-	DNHHKM_00345		RNA ligase 1	SO:0001217, UniRef:UniRef50_P00971
contig_1	cds	46391	46804	-	DNHHKM_00350		Endonuclease II	SO:0001217, UniRef:UniRef50_P07059
contig_1	cds	46831	48045	-	DNHHKM_00355		ribonucleoside-diphosphate reductase	SO:0001217, UniRef:UniRef50_Q7Y4S0
contig_1	cds	48042	48260	-	DNHHKM_00360		hypothetical protein
contig_1	cds	48257	48433	-	DNHHKM_00365		hypothetical protein
contig_1	cds	48480	50735	-	DNHHKM_00370		Ribonucleoside-diphosphate reductase subunit alpha	SO:0001217, UniRef:UniRef50_P32282
contig_1	cds	50722	51033	-	DNHHKM_00375		NrdA-1-like protein	SO:0001217, UniRef:UniRef50_A0A0A0YQF9
contig_1	cds	51030	51263	-	DNHHKM_00380		hypothetical protein
contig_1	cds	51263	51451	-	DNHHKM_00385		hypothetical protein
contig_1	cds	51448	51762	-	DNHHKM_00390		Putative thymidylate synthase	SO:0001217, UniRef:UniRef50_A0A482G7A7
contig_1	cds	51857	52639	-	DNHHKM_00395		Intron-associated endonuclease 1	SO:0001217, UniRef:UniRef50_P13299
contig_1	cds	52768	53319	-	DNHHKM_00400		Thymidylate synthase	SO:0001217, UniRef:UniRef50_A0A449C5C1
contig_1	cds	53319	53666	-	DNHHKM_00405		hypothetical protein
contig_1	cds	53653	53973	-	DNHHKM_00410		hypothetical protein
contig_1	cds	53960	54553	-	DNHHKM_00415		dihydrofolate reductase	SO:0001217, UniRef:UniRef50_I7K3B2
contig_1	cds	54553	54765	-	DNHHKM_00420		hypothetical protein
contig_1	cds	54843	55166	-	DNHHKM_00425		Restriction endonuclease	SO:0001217, UniRef:UniRef50_E5DHX6
contig_1	cds	55166	55450	-	DNHHKM_00430		Phage protein	SO:0001217, UniRef:UniRef50_D9ICM4
contig_1	cds	55510	55758	-	DNHHKM_00435		hypothetical protein
contig_1	cds	55790	56062	-	DNHHKM_00440		hypothetical protein
contig_1	cds	56127	56351	-	DNHHKM_00445		Glyoxalase	SO:0001217, UniRef:UniRef50_E5DHY0
contig_1	cds	56528	57448	-	DNHHKM_00450		Single-stranded DNA-binding protein	SO:0001217, UniRef:UniRef50_P03695
contig_1	cds	57524	58162	-	DNHHKM_00455		hypothetical protein
contig_1	cds	58159	58812	-	DNHHKM_00460		DNA helicase loader	SO:0001217, UniRef:UniRef50_A0A6M5CDP8
contig_1	cds	58809	59108	-	DNHHKM_00465		Late transcription coactivator	SO:0001217, UniRef:UniRef50_P13338
contig_1	cds	59086	59361	-	DNHHKM_00470		Double-stranded DNA-binding protein	SO:0001217, UniRef:UniRef50_P13320
contig_1	cds	59369	60292	-	DNHHKM_00475		Ribonuclease H	SO:0001217, UniRef:UniRef50_A0A192YA60
contig_1	cds	60362	64156	+	DNHHKM_00480		Long tail fiber proximal subunit	SO:0001217, UniRef:UniRef50_W6AST4
contig_1	cds	64156	65304	+	DNHHKM_00485		hypothetical protein
contig_1	cds	65363	66016	+	DNHHKM_00490		Hinge connector of long tail fiber, proximal connector	SO:0001217, UniRef:UniRef50_A0A1V0DY23
contig_1	cds	66024	68594	+	DNHHKM_00495		hypothetical protein	PFAM:PF13884.9
contig_1	cds	68626	69411	+	DNHHKM_00500		hypothetical protein
contig_1	cds	69441	70097	+	DNHHKM_00505		Holin	SO:0001217, UniRef:UniRef50_P06808
contig_1	cds	70106	70378	-	DNHHKM_00510		Anti-sigma 70 protein	SO:0001217, UniRef:UniRef50_A0A1V0DY15
contig_1	cds	70446	70703	-	DNHHKM_00515		Imm35 domain-containing protein	SO:0001217, UniRef:UniRef50_A0A0A0YR66
contig_1	cds	70703	71053	-	DNHHKM_00520		hypothetical protein
contig_1	cds	71046	71324	-	DNHHKM_00525		hypothetical protein
contig_1	cds	71311	71433	-	DNHHKM_00530		hypothetical protein
contig_1	cds	71408	71713	-	DNHHKM_00535		hypothetical protein
contig_1	cds	71713	72096	-	DNHHKM_00540		Anti-restriction nuclease	SO:0001217, UniRef:UniRef50_A0A0B6VLD2
contig_1	cds	72093	72503	-	DNHHKM_00545		Anti-restriction nuclease	SO:0001217, UniRef:UniRef50_A0A0A0YVT8
contig_1	cds	72518	73162	-	DNHHKM_00550	motA	Middle transcription regulatory protein motA	SO:0001217, UniRef:UniRef50_P22915
contig_1	cds	73272	73544	-	DNHHKM_00555		Phage protein	SO:0001217, UniRef:UniRef50_E5DI01
contig_1	cds	73552	73815	-	DNHHKM_00560		hypothetical protein
contig_1	cds	74001	75380	-	DNHHKM_00565		DNA topoisomerase medium subunit	SO:0001217, UniRef:UniRef50_P07065
contig_1	cds	75386	75523	-	DNHHKM_00570		Phage protein	SO:0001217, UniRef:UniRef50_A0A4Y5TS95
contig_1	cds	75520	75651	-	DNHHKM_00575		hypothetical protein
contig_1	cds	75651	75809	-	DNHHKM_00580		hypothetical protein
contig_1	cds	75809	75967	-	DNHHKM_00585		hypothetical protein
contig_1	cds	75981	76427	-	DNHHKM_00590		Nucleoid disruption protein	SO:0001217, UniRef:UniRef50_P15556
contig_1	cds	76484	76609	-	DNHHKM_00595		hypothetical protein
contig_1	cds	76606	76812	-	DNHHKM_00600		hypothetical protein
contig_1	cds	76823	76942	-	DNHHKM_00605		hypothetical protein
contig_1	cds	77009	77542	-	DNHHKM_00610		Endonuclease IV	SO:0001217, UniRef:UniRef50_A0A218MA22
contig_1	cds	77499	77828	-	DNHHKM_00615		hypothetical protein
contig_1	cds	77869	78807	-	DNHHKM_00620		hypothetical protein
contig_1	cds	78800	81013	-	DNHHKM_00625		hypothetical protein
contig_1	cds	81019	81225	-	DNHHKM_00630		Uncharacterized protein in rIIA-Gp60 intergenic region	SO:0001217, UniRef:UniRef50_P25186
contig_1	cds	81219	81503	-	DNHHKM_00635		hypothetical protein
contig_1	cds	81549	81704	-	DNHHKM_00640		hypothetical protein
contig_1	cds	81744	83585	-	DNHHKM_00645		DNA topoisomerase large subunit	SO:0001217, UniRef:UniRef50_P09176
contig_1	cds	83655	83867	-	DNHHKM_00650		hypothetical protein
contig_1	cds	83867	84127	-	DNHHKM_00655		Lipoprotein	SO:0001217, UniRef:UniRef50_A0A5E4VKD5
contig_1	cds	84124	84219	-	DNHHKM_00660		hypothetical protein
contig_1	cds	84219	84395	-	DNHHKM_00665		hypothetical protein	PFAM:PF09723.13
contig_1	cds	84382	84717	-	DNHHKM_00670	mazG	MazG domain-containing protein	SO:0001217, UniRef:UniRef50_E5DI22
contig_1	cds	84717	85394	-	DNHHKM_00675		hypothetical protein
contig_1	cds	85394	85612	-	DNHHKM_00680		hypothetical protein
contig_1	cds	85676	86113	-	DNHHKM_00685		hypothetical protein
contig_1	cds	86168	86857	-	DNHHKM_00690	dexA	DexA exonuclease A	SO:0001217, UniRef:UniRef50_E5E3Z9
contig_1	cds	86854	87096	-	DNHHKM_00695		hypothetical protein
contig_1	cds	87102	88433	-	DNHHKM_00700		ATP-dependent DNA helicase dda	SO:0001217, UniRef:UniRef50_P32270
contig_1	cds	88442	88756	-	DNHHKM_00705		hypothetical protein
contig_1	cds	88756	89508	-	DNHHKM_00710		hypothetical protein
contig_1	cds	89594	90271	-	DNHHKM_00715		hypothetical protein
contig_1	cds	90331	90540	-	DNHHKM_00720		hypothetical protein
contig_1	cds	90537	91046	-	DNHHKM_00725		hypothetical protein
contig_1	cds	91039	91428	-	DNHHKM_00730		hypothetical protein
contig_1	cds	91428	91673	-	DNHHKM_00735		hypothetical protein
contig_1	cds	91754	91984	-	DNHHKM_00740		hypothetical protein	PFAM:PF16855.8
contig_1	cds	92012	92215	-	DNHHKM_00745		hypothetical protein
contig_1	cds	92215	92733	-	DNHHKM_00750		dCTP pyrophosphatase	SO:0001217, UniRef:UniRef50_P39262
contig_1	cds	92779	93063	-	DNHHKM_00755		hypothetical protein
contig_1	cds	93060	94085	-	DNHHKM_00760		DNA primase / DNA helicase	SO:0001217, UniRef:UniRef50_A0A3Q9R6Y8
contig_1	cds	94125	94589	-	DNHHKM_00765		Phage portal protein	SO:0001217, UniRef:UniRef50_A0A192YCB6
contig_1	cds	94605	94793	-	DNHHKM_00770		hypothetical protein
contig_1	cds	94790	95125	-	DNHHKM_00775		hypothetical protein
contig_1	cds	95113	95304	-	DNHHKM_00780		hypothetical protein
contig_1	cds	95301	95582	-	DNHHKM_00785		Lipoprotein	SO:0001217, UniRef:UniRef50_I7LEI5
contig_1	cds	95640	97082	-	DNHHKM_00790		DnaB-like replicative helicase	SO:0001217, UniRef:UniRef50_P04530
contig_1	cds	97093	97461	-	DNHHKM_00795		Head formation protein	SO:0001217, UniRef:UniRef50_P17171
contig_1	cds	97451	98614	-	DNHHKM_00800		Recombination and repair protein	SO:0001217, UniRef:UniRef50_P04529
contig_1	cds	98778	99854	-	DNHHKM_00805		DNA beta-glucosyltransferase	SO:0001217, UniRef:UniRef50_P04547
contig_1	cds	99851	100681	-	DNHHKM_00810		Beta-glucosyl-HMC-alpha-glucosyl-transferase	SO:0001217, UniRef:UniRef50_Q06718
contig_1	cds	100678	101415	-	DNHHKM_00815		Deoxycytidylate 5-hydroxymethyltransferase	SO:0001217, UniRef:UniRef50_P08773
contig_1	cds	101412	101852	-	DNHHKM_00820		hypothetical protein
contig_1	cds	101863	102087	-	DNHHKM_00825		hypothetical protein
contig_1	cds	102147	104855	-	DNHHKM_00830		DNA-directed DNA polymerase	SO:0001217, UniRef:UniRef50_Q38087
contig_1	cds	104953	105114	-	DNHHKM_00835		hypothetical protein
contig_1	cds	105114	105479	-	DNHHKM_00840		Translation repressor protein	SO:0001217, UniRef:UniRef50_E5EPN9
contig_1	cds	105481	106044	-	DNHHKM_00845		Sliding-clamp-loader small subunit	SO:0001217, UniRef:UniRef50_P04527
contig_1	cds	106041	107000	-	DNHHKM_00850		Sliding-clamp-loader large subunit	SO:0001217, UniRef:UniRef50_P04526
contig_1	cds	107060	107746	-	DNHHKM_00855		Sliding clamp	SO:0001217, UniRef:UniRef50_P04525
contig_1	cds	107755	108180	-	DNHHKM_00860		15 kDa RNA polymerase-binding protein	SO:0001217, UniRef:UniRef50_P07879
contig_1	cds	108190	108381	-	DNHHKM_00865		Protein gp45-2	SO:0001217, UniRef:UniRef50_P07878
contig_1	cds	108378	110066	-	DNHHKM_00870		Exonuclease subunit 2	SO:0001217, UniRef:UniRef50_P04522
contig_1	cds	110063	110287	-	DNHHKM_00875		hypothetical protein
contig_1	cds	110284	111306	-	DNHHKM_00880		Exonuclease subunit 1	SO:0001217, UniRef:UniRef50_P04521
contig_1	cds	111303	111404	-	DNHHKM_00885		hypothetical protein
contig_1	cds	111465	111653	-	DNHHKM_00890		DUF2188 domain-containing protein	SO:0001217, UniRef:UniRef50_A0A0A0Q0B9
contig_1	cds	111638	111847	-	DNHHKM_00895		Mtd-N domain-containing protein	SO:0001217, UniRef:UniRef50_M1EAL7
contig_1	cds	111828	112196	-	DNHHKM_00900		Phage protein	SO:0001217, UniRef:UniRef50_K4IFB6
contig_1	cds	112203	112430	-	DNHHKM_00905		Uncharacterized protein in mobB-Gp55 intergenic region	SO:0001217, UniRef:UniRef50_P39489
contig_1	cds	112414	112947	-	DNHHKM_00910		RNA polymerase sigma-like factor	SO:0001217, UniRef:UniRef50_P04524
contig_1	cds	113014	113310	-	DNHHKM_00915		hypothetical protein
contig_1	cds	113307	113558	-	DNHHKM_00920		hypothetical protein
contig_1	cds	113555	113782	-	DNHHKM_00925		Phage protein	SO:0001217, UniRef:UniRef50_M1EAL8
contig_1	cds	113775	114038	-	DNHHKM_00930		hypothetical protein
contig_1	cds	114035	114373	-	DNHHKM_00935		Uncharacterized protein in Gp55-nrdG intergenic region	SO:0001217, UniRef:UniRef50_P07082
contig_1	cds	114440	114706	-	DNHHKM_00940		hypothetical protein
contig_1	cds	114853	115167	-	DNHHKM_00945		hypothetical protein	PFAM:PF00462.27
contig_1	cds	115142	115417	-	DNHHKM_00950		hypothetical protein
contig_1	cds	115426	115533	-	DNHHKM_00955		hypothetical protein
contig_1	cds	115517	116002	-	DNHHKM_00960		Anaerobic ribonucleoside-triphosphate reductase-activating protein	SO:0001217, UniRef:UniRef50_A0A0F6TH59
contig_1	cds	115992	117821	-	DNHHKM_00965		Anaerobic ribonucleoside triphosphate reductase	SO:0001217, UniRef:UniRef50_A0A377USI0
contig_1	cds	117818	118291	-	DNHHKM_00970		Recombination endonuclease VII	SO:0001217, UniRef:UniRef50_P13340
contig_1	cds	118325	118489	-	DNHHKM_00975		hypothetical protein
contig_1	cds	118489	118947	-	DNHHKM_00980		Inhibitor of host Lon protease	SO:0001217, UniRef:UniRef50_E5DI82
contig_1	cds	119062	119373	-	DNHHKM_00985		Uncharacterized protein in pin-nrdC intergenic region	SO:0001217, UniRef:UniRef50_P07069
contig_1	cds	119373	119546	-	DNHHKM_00990		Prevent-host-death protein	SO:0001217, UniRef:UniRef50_A0A7I8V3R1
contig_1	cds	119543	119824	-	DNHHKM_00995		hypothetical protein
contig_1	cds	119784	120077	-	DNHHKM_01000		hypothetical protein
contig_1	cds	120074	120376	-	DNHHKM_01005		hypothetical protein
contig_1	cds	120373	120708	-	DNHHKM_01010		Phage protein	SO:0001217, UniRef:UniRef50_K9L4Z8
contig_1	cds	120705	121220	-	DNHHKM_01015		hypothetical protein
contig_1	cds	121233	121658	-	DNHHKM_01020		hypothetical protein
contig_1	cds	121655	121912	-	DNHHKM_01025		hypothetical protein
contig_1	cds	121909	122907	-	DNHHKM_01030		hypothetical protein
contig_1	cds	122984	123190	-	DNHHKM_01035		hypothetical protein
contig_1	cds	123178	123615	-	DNHHKM_01040		Biogenesis of lysosome-related organelles complex 1 subunit 1	SO:0001217, UniRef:UniRef50_A0A6B9Y154
contig_1	cds	123609	124385	-	DNHHKM_01045		DUF4469 domain-containing protein	SO:0001217, UniRef:UniRef50_A0A0A0Q3E7
contig_1	cds	124551	124919	-	DNHHKM_01050		hypothetical protein
contig_1	cds	124916	125332	-	DNHHKM_01055		hypothetical protein
contig_1	cds	125332	125547	-	DNHHKM_01060		Small membrane protein	SO:0001217, UniRef:UniRef50_M1H968
contig_1	cds	125541	125726	-	DNHHKM_01065		hypothetical protein
contig_1	cds	125723	126226	-	DNHHKM_01070		Mannose-6-phosphate isomerase	SO:0001217, UniRef:UniRef50_A0A4Y5TSV2
contig_1	cds	126237	126578	-	DNHHKM_01075		Lipoprotein	SO:0001217, UniRef:UniRef50_E5DIA2
contig_1	cds	126617	127594	-	DNHHKM_01080		Uncharacterized protein in nrdC-mobD intergenic region	SO:0001217, UniRef:UniRef50_P39261
contig_1	cds	127665	127928	-	DNHHKM_01085		hypothetical protein
contig_1	cds	127925	128074	-	DNHHKM_01090		hypothetical protein
contig_1	cds	128074	128286	-	DNHHKM_01095	vbhA	VbhA domain-containing protein	SO:0001217, UniRef:UniRef50_A0A0K1Y4N1
contig_1	cds	128352	128636	-	DNHHKM_01100		hypothetical protein
contig_1	cds	128756	129010	-	DNHHKM_01105	pgaD	Poly-beta-1,6-N-acetyl-D-glucosamine biosynthesis protein PgaD	SO:0001217, UniRef:UniRef50_M1HNT7
contig_1	cds	129013	130023	-	DNHHKM_01110		Uncharacterized protein in nrdC-mobD intergenic region	SO:0001217, UniRef:UniRef50_P39242
contig_1	cds	130020	130445	-	DNHHKM_01115		PRC domain-containing protein	SO:0001217, UniRef:UniRef50_E5DIB0
contig_1	cds	130442	130996	-	DNHHKM_01120		hypothetical protein
contig_1	cds	131006	131227	-	DNHHKM_01125		hypothetical protein
contig_1	cds	131227	131679	-	DNHHKM_01130		hypothetical protein
contig_1	cds	131701	131946	-	DNHHKM_01135		hypothetical protein
contig_1	cds	131939	132217	-	DNHHKM_01140		hypothetical protein
contig_1	cds	132201	132407	-	DNHHKM_01145		hypothetical protein
contig_1	cds	132404	132691	-	DNHHKM_01150		hypothetical protein
contig_1	cds	132694	132963	-	DNHHKM_01155		hypothetical protein
contig_1	cds	133070	133528	-	DNHHKM_01160		hypothetical protein
contig_1	cds	133635	134027	-	DNHHKM_01165		Uncharacterized protein in mobD-ri intergenic region	SO:0001217, UniRef:UniRef50_P13303
contig_1	cds	134011	134286	-	DNHHKM_01170		hypothetical protein
contig_1	cds	134294	134506	-	DNHHKM_01175		Uncharacterized protein in ri-tk intergenic region	SO:0001217, UniRef:UniRef50_P13305
contig_1	cds	134566	134949	-	DNHHKM_01180		Transposase	SO:0001217, UniRef:UniRef50_E5DIC3
contig_1	cds	135006	135116	-	DNHHKM_01185		hypothetical protein
contig_1	cds	135113	135244	-	DNHHKM_01190		DNA-directed RNA polymerase subunit P	SO:0001217, UniRef:UniRef50_E5DIC5
contig_1	cds	135272	135856	-	DNHHKM_01195		Thymidine kinase	SO:0001217, UniRef:UniRef50_P57926
contig_1	cds	135856	136311	-	DNHHKM_01200		Uncharacterized protein in tk-vs intergenic region	SO:0001217, UniRef:UniRef50_P13309
contig_1	cds	136308	136727	-	DNHHKM_01205		hypothetical protein
contig_1	cds	136724	137050	-	DNHHKM_01210		hypothetical protein
contig_1	cds	137050	137598	-	DNHHKM_01215		Uncharacterized protein in vs-regB intergenic region	SO:0001217, UniRef:UniRef50_P13311
contig_1	cds	137617	138081	-	DNHHKM_01220	regB	Endoribonuclease RegB	SO:0001217, UniRef:UniRef50_P13312
contig_1	cds	138140	138370	-	DNHHKM_01225		hypothetical protein
contig_1	cds	138370	138651	-	DNHHKM_01230		hypothetical protein
contig_1	cds	138651	139013	-	DNHHKM_01235		Autonomous glycyl radical cofactor	SO:0001217, UniRef:UniRef50_P13316
contig_1	cds	139023	139175	-	DNHHKM_01240		hypothetical protein
contig_1	cds	139175	139594	-	DNHHKM_01245		hypothetical protein
contig_1	cds	139591	140145	-	DNHHKM_01250		hypothetical protein
contig_1	cds	140431	140724	-	DNHHKM_01255		hypothetical protein
contig_1	cds	140711	141205	-	DNHHKM_01260		Lysozyme	SO:0001217, UniRef:UniRef50_A0A0B4L9A9
contig_1	cds	141239	141718	-	DNHHKM_01265		Uncharacterized protein in e-segB intergenic region	SO:0001217, UniRef:UniRef50_P32271
contig_1	cds	141715	141945	-	DNHHKM_01270		hypothetical protein
contig_1	cds	141942	142253	-	DNHHKM_01275		hypothetical protein
contig_1	cds	142250	142612	-	DNHHKM_01280		hypothetical protein
contig_1	cds	142609	142947	-	DNHHKM_01285		hypothetical protein
contig_1	cds	142944	143282	-	DNHHKM_01290		hypothetical protein
contig_1	cds	143285	143659	-	DNHHKM_01295		hypothetical protein
contig_1	cds	143693	144610	-	DNHHKM_01300		Nucleotidyltransferase	SO:0001217, UniRef:UniRef50_A0A0A0Q3H2
contig_1	cds	144640	144981	-	DNHHKM_01305		hypothetical protein
contig_1	cds	145035	145268	-	DNHHKM_01310		hypothetical protein
contig_1	cds	145277	145615	-	DNHHKM_01315		Phage protein	SO:0001217, UniRef:UniRef50_W6ASI4
contig_1	cds	145554	146207	-	DNHHKM_01320		hypothetical protein
contig_1	cds	146261	146863	-	DNHHKM_01325		hypothetical protein
contig_1	cds	146918	147154	-	DNHHKM_01330		hypothetical protein
contig_1	cds	147165	147365	-	DNHHKM_01335		hypothetical protein
contig_1	cds	147778	147978	-	DNHHKM_01340		hypothetical protein
contig_1	tRNA	147994	148069	-	DNHHKM_01345	trnT	tRNA-Thr(tgt)	SO:0000270
contig_1	tRNA	148071	148155	-	DNHHKM_01350	trnL	tRNA-Leu(taa)	SO:0000264
contig_1	tRNA	148162	148246	-	DNHHKM_01355	trnC	tRNA-Cys(gca)	SO:0000258
contig_1	tRNA	148251	148328	-	DNHHKM_01360	trnR	tRNA-Arg(tct)	SO:0001036
contig_1	cds	148469	148693	-	DNHHKM_01365		hypothetical protein
contig_1	cds	148697	149146	-	DNHHKM_01370		Riboflavin biosynthesis intermediates N-glycosidase	SO:0001217, UniRef:UniRef50_A0A125DME0
contig_1	cds	149147	149377	-	DNHHKM_01375		Transposase	SO:0001217, UniRef:UniRef50_J9QKY5
contig_1	cds	149374	149595	-	DNHHKM_01380		hypothetical protein
contig_1	cds	149595	150092	-	DNHHKM_01385		hypothetical protein
contig_1	cds	150103	150477	-	DNHHKM_01390		hypothetical protein
contig_1	tRNA	150496	150571	-	DNHHKM_01395	trnI	tRNA-Ile2(cat)	SO:0000263
contig_1	cds	150596	150820	-	DNHHKM_01400		Transferred entry: 7-12-2	SO:0001217, UniRef:UniRef50_W6ASK2
contig_1	cds	150862	151419	-	DNHHKM_01405		Amidase-6 domain-containing protein	SO:0001217, UniRef:UniRef50_A8R9F2
contig_1	tRNA	151488	151562	-	DNHHKM_01410	trnF	tRNA-Phe(gaa)	SO:0000267
contig_1	tRNA	151564	151640	-	DNHHKM_01415	trnP	tRNA-Pro(tgg)	SO:0000268
contig_1	tRNA	151647	151721	-	DNHHKM_01420	trnG	tRNA-Gly(tcc)	SO:0000260
contig_1	tRNA	151874	151947	-	DNHHKM_01425	trnW	tRNA-Trp(cca)	SO:0000271
contig_1	tRNA	151952	152044	-	DNHHKM_01430	trnS	tRNA-Ser(tga)	SO:0000269
contig_1	cds	152049	152663	-	DNHHKM_01435		hypothetical protein
contig_1	tRNA	152719	152791	-	DNHHKM_01440	trnH	tRNA-His(gtg)	SO:0000262
contig_1	tRNA	152910	152985	-	DNHHKM_01445	trnQ	tRNA-Gln(ttg)	SO:0000261
contig_1	tRNA	153037	153113	-	DNHHKM_01450	trnM	tRNA-Met(cat)	SO:0000266
contig_1	tRNA	153271	153347	-	DNHHKM_01455	trnD	tRNA-Asp(gtc)	SO:0000256
contig_1	tRNA	153594	153678	-	DNHHKM_01460	trnN	tRNA-Asn(gtt)	SO:0000257
contig_1	tRNA	153685	153759	-	DNHHKM_01465	trnE	tRNA-Glu(ttc)	SO:0000259
contig_1	tRNA	153761	153837	-	DNHHKM_01470	trnK	tRNA-Lys(ttt)	SO:0000265
contig_1	tRNA	153876	153951	-	DNHHKM_01475	trnI	tRNA-Ile(gat)	SO:0000263
contig_1	tRNA	153958	154045	-	DNHHKM_01480	trnY	tRNA-Tyr(gta)	SO:0000272
contig_1	cds	154051	154410	-	DNHHKM_01485		hypothetical protein
contig_1	cds	154653	154850	-	DNHHKM_01490		hypothetical protein
contig_1	cds	154837	155016	-	DNHHKM_01495		hypothetical protein
contig_1	cds	155081	155389	-	DNHHKM_01500		Internal head protein	SO:0001217, UniRef:UniRef50_A0A2H4YFR9
contig_1	cds	155386	155844	-	DNHHKM_01505		Anti-CBASS protein Acb1	SO:0001217, UniRef:UniRef50_P04533
contig_1	cds	155841	156095	-	DNHHKM_01510		hypothetical protein
contig_1	cds	156092	156820	-	DNHHKM_01515		Deoxynucleotide monophosphate kinase	SO:0001217, UniRef:UniRef50_A0A1J0MHY2
contig_1	cds	156822	157412	-	DNHHKM_01520		Tail completion and sheath stabilizer protein	SO:0001217, UniRef:UniRef50_A0A0B6VLK9
contig_1	cds	157494	158324	-	DNHHKM_01525		Terminal DNA protecting protein	SO:0001217, UniRef:UniRef50_P15076
contig_1	cds	158324	158773	-	DNHHKM_01530		Head completion nuclease	SO:0001217, UniRef:UniRef50_A0A345AUZ1
contig_1	cds	158823	159398	+	DNHHKM_01535		Baseplate wedge protein gp53	SO:0001217, UniRef:UniRef50_P16011
contig_1	cds	159398	161134	+	DNHHKM_01540		hypothetical protein	PFAM:PF00959.22, PFAM:PF06714.14, PFAM:PF06715.15
contig_1	cds	161142	161645	+	DNHHKM_01545		Uncharacterized protein in repEA-segC intergenic region	SO:0001217, UniRef:UniRef50_P39491
contig_1	cds	161645	161941	+	DNHHKM_01550		Baseplate puncturing device gp5-4	SO:0001217, UniRef:UniRef50_P39234
contig_1	cds	161946	163892	+	DNHHKM_01555		Baseplate wedge protein gp6	SO:0001217, UniRef:UniRef50_P19060
contig_1	cds	163889	166987	+	DNHHKM_01560		Baseplate wedge protein gp7	SO:0001217, UniRef:UniRef50_A0A345AUZ7
contig_1	cds	166980	167990	+	DNHHKM_01565		Baseplate wedge protein gp8	SO:0001217, UniRef:UniRef50_P19062
contig_1	cds	168051	168959	+	DNHHKM_01570		Baseplate protein gp9	SO:0001217, UniRef:UniRef50_P10927
contig_1	cds	168956	170764	+	DNHHKM_01575		Baseplate wedge protein gp10	SO:0001217, UniRef:UniRef50_P10928
contig_1	cds	170764	171426	+	DNHHKM_01580		Baseplate wedge subunit and tail pin	SO:0001217, UniRef:UniRef50_K4I2X1

## Sheet: ECL22
Table S2. Annotation of phage ФEBU8, ФECL22 and ФECL30
# Annotated with Bakta
# Software: v1.8.2
# Database: v5.0, light
# DOI: 10.1099/mgen.0.000685
# URL: github.com/oschwengers/bakta
#Sequence Id	Type	Start	Stop	Strand	Locus Tag	Gene	Product		DbXrefs
contig_1	cds	121	2151	-	BAIJPL_00005		Wac whisker protein		SO:0001217, UniRef:UniRef50_D9ICR1
contig_1	cds	2163	3554	-	BAIJPL_00010		hypothetical protein		PFAM:PF07484.15
contig_1	cds	3564	4229	-	BAIJPL_00015		hypothetical protein
contig_1	cds	4229	6046	-	BAIJPL_00020		Baseplate wedge protein gp10		SO:0001217, UniRef:UniRef50_K4FBG5
contig_1	cds	6043	6906	-	BAIJPL_00025		hypothetical protein
contig_1	cds	6917	7909	-	BAIJPL_00030		Baseplate wedge protein gp8		SO:0001217, UniRef:UniRef50_P19062
contig_1	cds	7910	10993	-	BAIJPL_00035		Baseplate wedge protein gp7		SO:0001217, UniRef:UniRef50_P19061
contig_1	cds	11074	12984	-	BAIJPL_00040		Baseplate wedge protein gp6		SO:0001217, UniRef:UniRef50_P19060
contig_1	cds	13008	15098	-	BAIJPL_00045		P74		SO:0001217, UniRef:UniRef50_A0A514A705
contig_1	cds	15101	16867	-	BAIJPL_00050		hypothetical protein		PFAM:PF00959.22, PFAM:PF06714.14, PFAM:PF06715.15
contig_1	cds	16864	17418	-	BAIJPL_00055		Baseplate wedge protein gp53		SO:0001217, UniRef:UniRef50_P16011
contig_1	cds	17570	17929	+	BAIJPL_00060		hypothetical protein		PFAM:PF08722.14
contig_1	cds	17951	18805	+	BAIJPL_00065		DNA end protector protein		SO:0001217, UniRef:UniRef50_A0A8E7FM97
contig_1	cds	18841	19626	-	BAIJPL_00070		hypothetical protein
contig_1	cds	19895	20434	+	BAIJPL_00075		hypothetical protein
contig_1	cds	20431	21099	+	BAIJPL_00080		Gp1 dNMP kinase		SO:0001217, UniRef:UniRef50_Q56BK0
contig_1	cds	21103	21369	+	BAIJPL_00085		Chaperone for tail fiber formation		SO:0001217, UniRef:UniRef50_A0A193GZ78
contig_1	cds	21428	22051	+	BAIJPL_00090		Anti-CBASS protein Acb1		SO:0001217, UniRef:UniRef50_D9ICP2
contig_1	cds	22073	22612	+	BAIJPL_00095		Transcriptional regulator		SO:0001217, UniRef:UniRef50_D5JFJ6
contig_1	cds	22679	22819	+	BAIJPL_00100		hypothetical protein
contig_1	cds	22909	23049	+	BAIJPL_00105		Holin		SO:0001217, UniRef:UniRef50_K7NRZ7
contig_1	cds	23060	23398	+	BAIJPL_00110		Excinuclease ABC subunit A		SO:0001217, UniRef:UniRef50_A0A0M4S613
contig_1	cds	23395	23586	+	BAIJPL_00115		hypothetical protein
contig_1	cds	23658	23960	+	BAIJPL_00120		Phage protein		SO:0001217, UniRef:UniRef50_K4FBG1
contig_1	cds	23944	24210	+	BAIJPL_00125		Transcriptional regulator		SO:0001217, UniRef:UniRef50_A0A6M3YJI8
contig_1	cds	24207	24452	+	BAIJPL_00130		Conserved protein		SO:0001217, UniRef:UniRef50_K4F845
contig_1	cds	24452	24865	+	BAIJPL_00135		hypothetical protein		PFAM:PF00293.31
contig_1	cds	24862	25248	+	BAIJPL_00140		Secreted protein		SO:0001217, UniRef:UniRef50_K4F9X7
contig_1	cds	25245	25505	+	BAIJPL_00145		Transcriptional regulator		SO:0001217, UniRef:UniRef50_K4FBG0
contig_1	cds	25512	25850	+	BAIJPL_00150		Bacteriophage protein		SO:0001217, UniRef:UniRef50_K4F7R0
contig_1	cds	25843	26376	+	BAIJPL_00155		DUF262 domain-containing protein		SO:0001217, UniRef:UniRef50_K4F843
contig_1	cds	26373	26681	+	BAIJPL_00160	zapA	Cell division protein ZapA		SO:0001217, UniRef:UniRef50_K4F789
contig_1	cds	26761	26964	+	BAIJPL_00165		Ecotin		SO:0001217, UniRef:UniRef50_M9V2R1
contig_1	cds	27143	27559	+	BAIJPL_00170		DNA-directed RNA polymerase		SO:0001217, UniRef:UniRef50_K4F7Q9
contig_1	cds	27556	28146	+	BAIJPL_00175		hypothetical protein
contig_1	cds	28148	28396	+	BAIJPL_00180		HNH endonuclease		SO:0001217, UniRef:UniRef50_A0A076YI87
contig_1	cds	28601	28762	+	BAIJPL_00185		hypothetical protein
contig_1	cds	28773	28946	+	BAIJPL_00190		hypothetical protein
contig_1	cds	29001	29252	+	BAIJPL_00195		Phage protein		SO:0001217, UniRef:UniRef50_E3T7Y7
contig_1	cds	29249	29395	+	BAIJPL_00200		Transcriptional regulator		SO:0001217, UniRef:UniRef50_K4FBF8
contig_1	cds	29395	29655	+	BAIJPL_00205		hypothetical protein
contig_1	cds	29652	29858	+	BAIJPL_00210		Uma2 domain-containing protein		SO:0001217, UniRef:UniRef50_K4F782
contig_1	cds	29869	31020	+	BAIJPL_00215		SPASM domain-containing protein		SO:0001217, UniRef:UniRef50_D5JFI3
contig_1	cds	31020	31313	+	BAIJPL_00220		HPr kinase/phosphorylase		SO:0001217, UniRef:UniRef50_K4FBF7
contig_1	cds	31313	31693	+	BAIJPL_00225		hypothetical protein
contig_1	cds	31668	32021	+	BAIJPL_00230		DUF294 domain-containing protein		SO:0001217, UniRef:UniRef50_K4F837
contig_1	cds	32018	32446	+	BAIJPL_00235		DUF5619 domain-containing protein		SO:0001217, UniRef:UniRef50_D5JFH9
contig_1	cds	32450	32713	+	BAIJPL_00240		Lipoprotein		SO:0001217, UniRef:UniRef50_A0A5E4VKD5
contig_1	cds	32786	33049	+	BAIJPL_00245		Phage protein		SO:0001217, UniRef:UniRef50_K4FBF6
contig_1	cds	33086	33406	+	BAIJPL_00250		Phage protein		SO:0001217, UniRef:UniRef50_D5JFH7
contig_1	cds	33462	33860	+	BAIJPL_00255		DNA methylase		SO:0001217, UniRef:UniRef50_M9UXV1
contig_1	cds	33928	34323	+	BAIJPL_00260		Endolysin		SO:0001217, UniRef:UniRef50_A0A198GQK4
contig_1	cds	34333	34803	+	BAIJPL_00265		Terminase-6C domain-containing protein		SO:0001217, UniRef:UniRef50_K4F9X2
contig_1	cds	34803	35327	+	BAIJPL_00270		hypothetical protein		PFAM:PF00847.23
contig_1	cds	35337	36683	+	BAIJPL_00275	phoH	PhoH family protein		SO:0001217, UniRef:UniRef50_D5JFH1
contig_1	cds	36721	36915	+	BAIJPL_00280		hypothetical protein
contig_1	cds	36923	37093	+	BAIJPL_00285		Nucleic acid-binding protein		SO:0001217, UniRef:UniRef50_K4F772
contig_1	cds	37090	37659	+	BAIJPL_00290		Phage protein		SO:0001217, UniRef:UniRef50_K4F9X1
contig_1	cds	37711	38358	+	BAIJPL_00295		SLT domain-containing protein		SO:0001217, UniRef:UniRef50_K4FBF4
contig_1	cds	38426	38827	+	BAIJPL_00300		hypothetical protein
contig_1	cds	38830	39159	+	BAIJPL_00305		Valyl-tRNA synthetase modifier		SO:0001217, UniRef:UniRef50_A0A514A776
contig_1	cds	39159	39305	+	BAIJPL_00310		CcoQ/FixQ family Cbb3-type cytochrome c oxidase assembly chaperone		SO:0001217, UniRef:UniRef50_K4F9X0
contig_1	cds	39302	39400	+	BAIJPL_00315		hypothetical protein
contig_1	cds	39390	39881	+	BAIJPL_00320		Macro domain-containing protein		SO:0001217, UniRef:UniRef50_D5JFG4
contig_1	cds	39878	40090	+	BAIJPL_00325		Phage protein		SO:0001217, UniRef:UniRef50_K4F7P9
contig_1	cds	40083	40298	+	BAIJPL_00330		DUF3795 domain-containing protein		SO:0001217, UniRef:UniRef50_K4F830
contig_1	cds	40291	40875	+	BAIJPL_00335		Thymidine kinase		SO:0001217, UniRef:UniRef50_P57926
contig_1	cds	40906	41298	+	BAIJPL_00340		Homing endonuclease		SO:0001217, UniRef:UniRef50_K4FBF2
contig_1	cds	41406	41690	+	BAIJPL_00345		RI		SO:0001217, UniRef:UniRef50_A0A514A764
contig_1	cds	41700	42083	+	BAIJPL_00350		Phage protein		SO:0001217, UniRef:UniRef50_Q76ZH7
contig_1	cds	42157	43071	+	BAIJPL_00355		hypothetical protein
contig_1	cds	43245	44300	+	BAIJPL_00360		ADP-ribose pyrophosphatase		SO:0001217, UniRef:UniRef50_A0A1B1IXB4
contig_1	cds	44385	44579	+	BAIJPL_00365		Transporter		SO:0001217, UniRef:UniRef50_E3T7Y0
contig_1	cds	44576	44848	+	BAIJPL_00370		Phage protein		SO:0001217, UniRef:UniRef50_K4F7P5
contig_1	cds	44845	45402	+	BAIJPL_00375		Conserved domain protein		SO:0001217, UniRef:UniRef50_K4F828
contig_1	cds	45399	45650	+	BAIJPL_00380		Prophage protein		SO:0001217, UniRef:UniRef50_K4F761
contig_1	cds	45647	46042	+	BAIJPL_00385		VRR-NUC domain-containing protein		SO:0001217, UniRef:UniRef50_K4F9W7
contig_1	cds	46039	47040	+	BAIJPL_00390		Nucleotidyltransferase		SO:0001217, UniRef:UniRef50_M9UXM1
contig_1	cds	47037	47279	+	BAIJPL_00395		Mrr-N domain-containing protein		SO:0001217, UniRef:UniRef50_K4F7P3
contig_1	cds	47279	47557	+	BAIJPL_00400		hypothetical protein
contig_1	cds	47557	47817	+	BAIJPL_00405		DUF3127 domain-containing protein		SO:0001217, UniRef:UniRef50_K4F827
contig_1	cds	47814	48725	+	BAIJPL_00410		hypothetical protein		PFAM:PF00145.20
contig_1	cds	48722	49162	+	BAIJPL_00415		Phage protein		SO:0001217, UniRef:UniRef50_K4F9W6
contig_1	cds	49210	49488	+	BAIJPL_00420		hypothetical protein
contig_1	cds	49531	49803	+	BAIJPL_00425		DUF3846 domain-containing protein		SO:0001217, UniRef:UniRef50_K4F7P1
contig_1	cds	49800	50042	+	BAIJPL_00430		VOC family protein		SO:0001217, UniRef:UniRef50_K4F826
contig_1	cds	50039	50272	+	BAIJPL_00435		hypothetical protein
contig_1	cds	50269	50781	+	BAIJPL_00440		DUF1281 domain-containing protein		SO:0001217, UniRef:UniRef50_D5JFF0
contig_1	cds	50781	51116	+	BAIJPL_00445	pqqD	PqqD family protein		SO:0001217, UniRef:UniRef50_K4FBE8
contig_1	cds	51117	53363	+	BAIJPL_00450		VWFA domain-containing protein		SO:0001217, UniRef:UniRef50_A0A7D5IN65
contig_1	cds	53405	54031	+	BAIJPL_00455		Structural protein		SO:0001217, UniRef:UniRef50_K4F825
contig_1	cds	54028	54219	+	BAIJPL_00460		hypothetical protein
contig_1	cds	54216	54683	+	BAIJPL_00465		DUF1281 domain-containing protein		SO:0001217, UniRef:UniRef50_D5JFE5
contig_1	cds	54817	55107	+	BAIJPL_00470		DUF1902 domain-containing protein		SO:0001217, UniRef:UniRef50_K4F7N6
contig_1	cds	55126	55779	+	BAIJPL_00475		hypothetical protein
contig_1	cds	55859	56074	+	BAIJPL_00480		DUF2969 domain-containing protein		SO:0001217, UniRef:UniRef50_K4F752
contig_1	cds	56071	56301	+	BAIJPL_00485		Phage protein		SO:0001217, UniRef:UniRef50_K4F9W3
contig_1	cds	56312	56809	+	BAIJPL_00490		LAGLIDADG-2 domain-containing protein		SO:0001217, UniRef:UniRef50_K4FBE6
contig_1	cds	56836	57228	-	BAIJPL_00495		Baseplate wedge protein gp25		SO:0001217, UniRef:UniRef50_P09425
contig_1	cds	57230	57787	-	BAIJPL_00500		hypothetical protein
contig_1	cds	57780	58523	-	BAIJPL_00505		hypothetical protein
contig_1	cds	58551	59414	-	BAIJPL_00510		hypothetical protein
contig_1	cds	59424	60518	-	BAIJPL_00515		hypothetical protein
contig_1	cds	60530	62284	-	BAIJPL_00520		Baseplate hub		SO:0001217, UniRef:UniRef50_K4F7M9
contig_1	cds	62281	62859	-	BAIJPL_00525		hypothetical protein
contig_1	cds	62922	64025	+	BAIJPL_00530		hypothetical protein		PFAM:PF09097.13
contig_1	cds	64022	64396	-	BAIJPL_00535		NPL4 domain-containing protein		SO:0001217, UniRef:UniRef50_K4F9W1
contig_1	cds	64386	64682	-	BAIJPL_00540		UPF0434 protein		SO:0001217, UniRef:UniRef50_D5JFD2
contig_1	cds	64679	64870	-	BAIJPL_00545		GNAT family N-acetyltransferase		SO:0001217, UniRef:UniRef50_K4F7M6
contig_1	cds	64867	65046	-	BAIJPL_00550		Phage protein		SO:0001217, UniRef:UniRef50_K4F821
contig_1	cds	65108	65380	-	BAIJPL_00555		Phage protein		SO:0001217, UniRef:UniRef50_M9V2H2
contig_1	cds	65472	66995	-	BAIJPL_00560		hypothetical protein		PFAM:PF01068.24
contig_1	cds	66973	67524	-	BAIJPL_00565		hypothetical protein
contig_1	cds	67493	68098	-	BAIJPL_00570		5'-nucleotidase		SO:0001217, UniRef:UniRef50_A0A0A7HFG3
contig_1	cds	68095	68316	-	BAIJPL_00575		Phage protein		SO:0001217, UniRef:UniRef50_E3T7X1
contig_1	cds	68319	68588	-	BAIJPL_00580		DUF2179 domain-containing protein		SO:0001217, UniRef:UniRef50_K4F820
contig_1	cds	68597	68803	-	BAIJPL_00585		hypothetical protein
contig_1	cds	68800	69240	-	BAIJPL_00590		Riboflavin biosynthesis intermediates N-glycosidase		SO:0001217, UniRef:UniRef50_A0A125DME0
contig_1	cds	69331	69624	-	BAIJPL_00595		Major capsid protein		SO:0001217, UniRef:UniRef50_E3T7V2
contig_1	cds	69740	70021	-	BAIJPL_00600		hypothetical protein
contig_1	cds	70021	70383	-	BAIJPL_00605		Glycine radical domain-containing protein		SO:0001217, UniRef:UniRef50_Q7Y459
contig_1	cds	70388	70957	-	BAIJPL_00610		Amidase-6 domain-containing protein		SO:0001217, UniRef:UniRef50_A8R9F2
contig_1	cds	71000	71419	-	BAIJPL_00615		Site-specific DNA-methyltransferase (adenine-specific)		SO:0001217, UniRef:UniRef50_D5JFB9
contig_1	tRNA	71569	71644	-	BAIJPL_00620	trnG	tRNA-Gly(tcc)		SO:0000260
contig_1	tRNA	71650	71726	-	BAIJPL_00625	trnI	tRNA-Ile2(cat)		SO:0000263
contig_1	cds	71734	71985	-	BAIJPL_00630		Imidazolonepropionase		SO:0001217, UniRef:UniRef50_A0A514A722
contig_1	cds	71988	72332	-	BAIJPL_00635		hypothetical protein		PFAM:PF00166.24
contig_1	cds	72337	72867	-	BAIJPL_00640		hypothetical protein		PFAM:PF00383.26
contig_1	cds	72867	73121	-	BAIJPL_00645		Phosphohydrolase		SO:0001217, UniRef:UniRef50_K4F733
contig_1	cds	73118	73384	-	BAIJPL_00650		ABC transporter ATP-binding protein		SO:0001217, UniRef:UniRef50_K4F9V7
contig_1	cds	73445	74332	-	BAIJPL_00655		Polynucleotide kinase		SO:0001217, UniRef:UniRef50_A0A8E7FMI0
contig_1	cds	74329	74502	-	BAIJPL_00660		Phage protein		SO:0001217, UniRef:UniRef50_K4F7L8
contig_1	cds	74487	74804	-	BAIJPL_00665		hypothetical protein
contig_1	cds	74801	75127	-	BAIJPL_00670		I-spanin		SO:0001217, UniRef:UniRef50_K4F730
contig_1	cds	75124	76281	-	BAIJPL_00675		RNA ligase 1		SO:0001217, UniRef:UniRef50_D9ICC9
contig_1	cds	76223	76639	-	BAIJPL_00680		hypothetical protein
contig_1	cds	76611	77150	-	BAIJPL_00685		hypothetical protein		PFAM:PF00847.23, PFAM:PF13392.9
contig_1	cds	77160	78335	-	BAIJPL_00690		ribonucleoside-diphosphate reductase		SO:0001217, UniRef:UniRef50_D4DR23
contig_1	cds	78374	80620	-	BAIJPL_00695		Ribonucleoside-diphosphate reductase subunit alpha		SO:0001217, UniRef:UniRef50_P32282
contig_1	cds	80661	81515	-	BAIJPL_00700		Thymidylate synthase		SO:0001217, UniRef:UniRef50_A0A1P8KPT3
contig_1	cds	81517	82098	-	BAIJPL_00705		dihydrofolate reductase		SO:0001217, UniRef:UniRef50_M9UV07
contig_1	cds	82095	82370	-	BAIJPL_00710		O-fucosyltransferase family protein		SO:0001217, UniRef:UniRef50_K4F815
contig_1	cds	82349	82576	-	BAIJPL_00715		hypothetical protein
contig_1	cds	82636	84336	-	BAIJPL_00720		J domain-containing protein		SO:0001217, UniRef:UniRef50_K4F9V4
contig_1	cds	84408	84599	-	BAIJPL_00725		Group-specific protein		SO:0001217, UniRef:UniRef50_D9ICB8
contig_1	cds	84654	85364	+	BAIJPL_00730		Homing endonuclease		SO:0001217, UniRef:UniRef50_A0A6M3YMM3
contig_1	cds	85351	87042	-	BAIJPL_00735		hypothetical protein		PFAM:PF13476.9, PFAM:PF13555.9
contig_1	cds	87017	87307	-	BAIJPL_00740		Alkaline phosphatase		SO:0001217, UniRef:UniRef50_K4F722
contig_1	cds	87300	88319	-	BAIJPL_00745		hypothetical protein		PFAM:PF00149.31
contig_1	cds	88346	88690	-	BAIJPL_00750		TipAS domain-containing protein		SO:0001217, UniRef:UniRef50_D9ICB2
contig_1	cds	88674	88901	-	BAIJPL_00755		DUF2097 domain-containing protein		SO:0001217, UniRef:UniRef50_A0A514A7B1
contig_1	cds	88898	89413	-	BAIJPL_00760		RNA polymerase sigma-like factor		SO:0001217, UniRef:UniRef50_A0A514A7B6
contig_1	cds	89736	90671	+	BAIJPL_00765		hypothetical protein		PFAM:PF02739.19, PFAM:PF09293.13
contig_1	cds	90681	90944	+	BAIJPL_00770		hypothetical protein
contig_1	cds	90946	91197	+	BAIJPL_00775		Late transcription coactivator		SO:0001217, UniRef:UniRef50_D5JF91
contig_1	cds	91194	91859	+	BAIJPL_00780		hypothetical protein		PFAM:PF08993.13, PFAM:PF08994.13
contig_1	cds	91863	92843	+	BAIJPL_00785		Single-stranded DNA-binding protein		SO:0001217, UniRef:UniRef50_D9ICA5
contig_1	cds	92889	93173	+	BAIJPL_00790		hypothetical protein
contig_1	cds	93194	93859	+	BAIJPL_00795		Sliding clamp		SO:0001217, UniRef:UniRef50_D9ICA3
contig_1	cds	93924	94922	+	BAIJPL_00800		Sliding-clamp-loader large subunit		SO:0001217, UniRef:UniRef50_D9ICA2
contig_1	cds	94924	95496	+	BAIJPL_00805		Sliding-clamp-loader small subunit		SO:0001217, UniRef:UniRef50_D9ICA1
contig_1	cds	95506	95868	+	BAIJPL_00810		Translation repressor protein		SO:0001217, UniRef:UniRef50_Q01751
contig_1	cds	95937	96254	+	BAIJPL_00815		Late promoter transcription accessory protein		SO:0001217, UniRef:UniRef50_K4F712
contig_1	cds	96247	98952	+	BAIJPL_00820		DNA-directed DNA polymerase		SO:0001217, UniRef:UniRef50_Q38087
contig_1	cds	99032	100180	+	BAIJPL_00825		Recombination and repair protein		SO:0001217, UniRef:UniRef50_P04529
contig_1	cds	100221	100526	+	BAIJPL_00830		hypothetical protein
contig_1	cds	100536	101975	+	BAIJPL_00835		DnaB-like replicative helicase		SO:0001217, UniRef:UniRef50_P04530
contig_1	cds	102009	102218	+	BAIJPL_00840		Phage protein		SO:0001217, UniRef:UniRef50_K4F709
contig_1	cds	102300	102554	+	BAIJPL_00845		Phage protein		SO:0001217, UniRef:UniRef50_D5JF75
contig_1	cds	102649	102879	+	BAIJPL_00850		YqaE/Pmp3 family membrane protein		SO:0001217, UniRef:UniRef50_K4FBD2
contig_1	cds	102876	103262	+	BAIJPL_00855		hypothetical protein
contig_1	cds	103243	103983	+	BAIJPL_00860		MTS domain-containing protein		SO:0001217, UniRef:UniRef50_I6XHJ1
contig_1	cds	103989	104480	+	BAIJPL_00865		Major capsid protein		SO:0001217, UniRef:UniRef50_D9IC89
contig_1	cds	104477	104698	+	BAIJPL_00870		Phage protein		SO:0001217, UniRef:UniRef50_K4FBD1
contig_1	cds	104707	105735	+	BAIJPL_00875		DNA primase subunit		SO:0001217, UniRef:UniRef50_A0A192YBD6
contig_1	cds	105708	106205	+	BAIJPL_00880		hypothetical protein
contig_1	cds	106202	106735	+	BAIJPL_00885		hypothetical protein
contig_1	cds	106914	107201	+	BAIJPL_00890		Phage protein		SO:0001217, UniRef:UniRef50_K4F9U7
contig_1	cds	107198	108529	+	BAIJPL_00895		ATP-dependent DNA helicase		SO:0001217, UniRef:UniRef50_A0A8E7KXL1
contig_1	cds	108556	108867	+	BAIJPL_00900		DUF4258 domain-containing protein		SO:0001217, UniRef:UniRef50_K4F7J1
contig_1	cds	108864	109175	+	BAIJPL_00905		DUF86 domain-containing protein		SO:0001217, UniRef:UniRef50_D5JF65
contig_1	cds	109156	109827	+	BAIJPL_00910		Exodeoxyribonuclease		SO:0001217, UniRef:UniRef50_A0A8E7FMP8
contig_1	cds	109824	110105	+	BAIJPL_00915	lysM	LysM domain-containing protein		SO:0001217, UniRef:UniRef50_D5JF63
contig_1	cds	110174	110317	+	BAIJPL_00920		hypothetical protein
contig_1	cds	110327	110536	+	BAIJPL_00925		Pyr-redox-2 domain-containing protein		SO:0001217, UniRef:UniRef50_K4F7I9
contig_1	cds	110536	110841	+	BAIJPL_00930		hypothetical protein
contig_1	cds	110909	111394	+	BAIJPL_00935		hypothetical protein		PFAM:PF03013.17
contig_1	cds	111469	111630	+	BAIJPL_00940		B12-binding N-terminal domain-containing protein		SO:0001217, UniRef:UniRef50_K4F6Z6
contig_1	cds	111618	111821	+	BAIJPL_00945		Phage protein		SO:0001217, UniRef:UniRef50_K4F9U5
contig_1	cds	111908	112240	+	BAIJPL_00950		Glutamine synthetase		SO:0001217, UniRef:UniRef50_K4FBC8
contig_1	cds	112273	112863	+	BAIJPL_00955	bptA	Protein BptA		SO:0001217, UniRef:UniRef50_A0A5B0KJV8
contig_1	cds	112860	113159	+	BAIJPL_00960		hypothetical protein
contig_1	cds	113146	113745	+	BAIJPL_00965	mazG	MazG domain-containing protein		SO:0001217, UniRef:UniRef50_D5JF56
contig_1	cds	113766	114197	+	BAIJPL_00970		Phage protein		SO:0001217, UniRef:UniRef50_K4FBC7
contig_1	cds	114197	114361	+	BAIJPL_00975		CxxC-CXXC-SSSS domain-containing protein		SO:0001217, UniRef:UniRef50_K4F7I5
contig_1	cds	114429	116324	+	BAIJPL_00980		DNA topoisomerase (ATP-hydrolyzing)		SO:0001217, UniRef:UniRef50_D9IC67
contig_1	cds	116324	117610	+	BAIJPL_00985		DNA gyrase subunit A		SO:0001217, UniRef:UniRef50_A0A6M3YMH7
contig_1	cds	117683	118225	+	BAIJPL_00990		SprT-like domain-containing protein		SO:0001217, UniRef:UniRef50_K4F9U3
contig_1	cds	118222	118458	+	BAIJPL_00995		TMhelix containing protein		SO:0001217, UniRef:UniRef50_K4FBC6
contig_1	cds	118469	120718	+	BAIJPL_01000		RIIA		SO:0001217, UniRef:UniRef50_A0A6M3YMC4
contig_1	cds	120718	121617	+	BAIJPL_01005		RIIB protein		SO:0001217, UniRef:UniRef50_A0A514A7F0
contig_1	cds	121663	122076	+	BAIJPL_01010		Transmembrane protein		SO:0001217, UniRef:UniRef50_K4F7G6
contig_1	cds	122051	122488	+	BAIJPL_01015		Nucleoid disruption protein		SO:0001217, UniRef:UniRef50_A0A514A7E1
contig_1	cds	122503	122751	+	BAIJPL_01020		hypothetical protein
contig_1	cds	122796	123026	+	BAIJPL_01025		Aminoglycoside phosphotransferase		SO:0001217, UniRef:UniRef50_K4F7V4
contig_1	cds	123023	123157	+	BAIJPL_01030		HNH endonuclease		SO:0001217, UniRef:UniRef50_K4F888
contig_1	cds	123132	123461	+	BAIJPL_01035		DUF3846 domain-containing protein		SO:0001217, UniRef:UniRef50_K4F7G3
contig_1	cds	123458	123685	+	BAIJPL_01040		MATH domain-containing protein		SO:0001217, UniRef:UniRef50_K7NNX8
contig_1	cds	123762	124559	+	BAIJPL_01045		Conserved domain protein		SO:0001217, UniRef:UniRef50_A0A514A7F7
contig_1	cds	124559	124861	+	BAIJPL_01050		DUF3850 domain-containing protein		SO:0001217, UniRef:UniRef50_A0A514A7E2
contig_1	cds	124858	125133	+	BAIJPL_01055		Transcriptional regulator		SO:0001217, UniRef:UniRef50_K4F882
contig_1	cds	125116	125760	-	BAIJPL_01060		Holin		SO:0001217, UniRef:UniRef50_D9ICX2
contig_1	cds	125814	126626	-	BAIJPL_01065		hypothetical protein
contig_1	cds	126652	128865	-	BAIJPL_01070		hypothetical protein		PFAM:PF13884.9
contig_1	cds	128928	131096	-	BAIJPL_01075		Long tail fiber protein p37		SO:0001217, UniRef:UniRef50_Q56BB9
contig_1	cds	131148	132743	-	BAIJPL_01080		hypothetical protein		PFAM:PF15711.8
contig_1	cds	132749	136408	-	BAIJPL_01085		hypothetical protein
contig_1	cds	136465	137892	-	BAIJPL_01090		Helicase ATP-binding domain-containing protein		SO:0001217, UniRef:UniRef50_A0A514A7M3
contig_1	cds	137889	138227	-	BAIJPL_01095		Transposase		SO:0001217, UniRef:UniRef50_D9ICW5
contig_1	cds	138228	138506	-	BAIJPL_01100		hypothetical protein		PFAM:PF00462.27
contig_1	cds	138466	139200	-	BAIJPL_01105		Tail assembly chaperone		SO:0001217, UniRef:UniRef50_A0A0M4R4L1
contig_1	cds	139249	140199	-	BAIJPL_01110		Bro-N domain-containing protein		SO:0001217, UniRef:UniRef50_A0A8E7KXI4
contig_1	cds	140265	140756	-	BAIJPL_01115		Anaerobic ribonucleoside-triphosphate reductase-activating protein		SO:0001217, UniRef:UniRef50_A0A0F6TH59
contig_1	cds	140815	141009	-	BAIJPL_01120		Phage protein		SO:0001217, UniRef:UniRef50_D5JFS2
contig_1	cds	141054	141338	-	BAIJPL_01125		TIR domain-containing protein		SO:0001217, UniRef:UniRef50_K4F7E1
contig_1	cds	141332	142279	-	BAIJPL_01130		DNA-directed DNA polymerase		SO:0001217, UniRef:UniRef50_K4F9Z2
contig_1	cds	142308	142904	-	BAIJPL_01135		Coiled-coil protein		SO:0001217, UniRef:UniRef50_K4FBH5
contig_1	cds	142954	143805	-	BAIJPL_01140		hypothetical protein		PFAM:PF07460.14
contig_1	cds	143859	145982	-	BAIJPL_01145		Anaerobic ribonucleoside triphosphate reductase		SO:0001217, UniRef:UniRef50_A0A377USI0
contig_1	cds	145979	146461	-	BAIJPL_01150		Recombination endonuclease VII		SO:0001217, UniRef:UniRef50_P13340
contig_1	cds	146494	146763	-	BAIJPL_01155		hypothetical protein		PFAM:PF00462.27
contig_1	cds	146770	147621	-	BAIJPL_01160		site-specific DNA-methyltransferase (adenine-specific)		SO:0001217, UniRef:UniRef50_A0A8T8L634
contig_1	cds	147618	147926	-	BAIJPL_01165		DUF2294 domain-containing protein		SO:0001217, UniRef:UniRef50_A0A514A7J8
contig_1	cds	147907	149340	-	BAIJPL_01170		Nicotinamide phosphoribosyltransferase		SO:0001217, UniRef:UniRef50_J7HXW7
contig_1	cds	149363	149827	-	BAIJPL_01175		E3 ubiquitin-protein ligase listerin		SO:0001217, UniRef:UniRef50_D5JFQ9
contig_1	cds	149837	150088	-	BAIJPL_01180		Phage protein		SO:0001217, UniRef:UniRef50_D5JFQ8
contig_1	cds	150176	150619	-	BAIJPL_01185		DEP domain-containing protein		SO:0001217, UniRef:UniRef50_A0A0M4S5D2
contig_1	cds	150689	151270	-	BAIJPL_01190		FHA domain-containing protein		SO:0001217, UniRef:UniRef50_M9UY04
contig_1	cds	151260	152303	-	BAIJPL_01195		RNA ligase 2		SO:0001217, UniRef:UniRef50_D9ICU5
contig_1	cds	152306	152833	-	BAIJPL_01200		Srd postulated decoy of host sigma70 or sigmaS		SO:0001217, UniRef:UniRef50_A0A1B1IXH8
contig_1	cds	152843	153187	-	BAIJPL_01205		Transposase		SO:0001217, UniRef:UniRef50_A0A8E7FMT7
contig_1	cds	153190	153516	-	BAIJPL_01210		DUF4325 domain-containing protein		SO:0001217, UniRef:UniRef50_K4FBH2
contig_1	cds	153513	153878	-	BAIJPL_01215		Transcriptional regulator		SO:0001217, UniRef:UniRef50_A0A8T8L5Y0
contig_1	cds	153871	154044	-	BAIJPL_01220		DUF2929 domain-containing protein		SO:0001217, UniRef:UniRef50_K4F864
contig_1	cds	154041	154358	-	BAIJPL_01225		DUF126 domain-containing protein		SO:0001217, UniRef:UniRef50_G3MUY1
contig_1	cds	154395	155297	-	BAIJPL_01230		hypothetical protein
contig_1	cds	155411	156244	+	BAIJPL_01235		Zeta-toxin domain-containing protein		SO:0001217, UniRef:UniRef50_A0A5P8PGT4
contig_1	cds	156294	156761	+	BAIJPL_01240		HAD family hydrolase		SO:0001217, UniRef:UniRef50_K4F7T1
contig_1	cds	156795	157295	-	BAIJPL_01245		Zeta-toxin domain-containing protein		SO:0001217, UniRef:UniRef50_K4F863
contig_1	cds	157316	157819	-	BAIJPL_01250		hypothetical protein
contig_1	cds	157847	158419	-	BAIJPL_01255		Phosphatase		SO:0001217, UniRef:UniRef50_D5JFP2
contig_1	cds	158504	158806	-	BAIJPL_01260		hypothetical protein
contig_1	cds	158876	159535	-	BAIJPL_01265		Inhibitor of prohead protease		SO:0001217, UniRef:UniRef50_M9UY35
contig_1	cds	159607	161106	+	BAIJPL_01270	uvsW	ATP-dependent DNA helicase uvsW		SO:0001217, UniRef:UniRef50_P20703
contig_1	cds	161116	161346	+	BAIJPL_01275		UvsW-1 domain-containing protein		SO:0001217, UniRef:UniRef50_K4F7C1
contig_1	cds	161690	161827	-	BAIJPL_01280		Transcriptional regulator		SO:0001217, UniRef:UniRef50_K4F9Y6
contig_1	cds	161836	162036	-	BAIJPL_01285		hypothetical protein
contig_1	cds	162020	162442	-	BAIJPL_01290		hypothetical protein
contig_1	cds	162708	164006	-	BAIJPL_01295		Capsid vertex protein		SO:0001217, UniRef:UniRef50_A0A873WP36
contig_1	cds	164045	164680	-	BAIJPL_01300		Putative Seg-like homing endonuclease, GIY-YIG family		SO:0001217, UniRef:UniRef50_D9ICS6
contig_1	cds	164767	166341	-	BAIJPL_01305		Major capsid protein		SO:0001217, UniRef:UniRef50_P04535
contig_1	cds	166361	167155	-	BAIJPL_01310		Prohead core protein		SO:0001217, UniRef:UniRef50_A0A5P8PGL2
contig_1	cds	167182	167841	-	BAIJPL_01315		Prohead core protein protease		SO:0001217, UniRef:UniRef50_P06807
contig_1	cds	167844	168251	-	BAIJPL_01320		Gp68 prohead core protein		SO:0001217, UniRef:UniRef50_Q7Y446
contig_1	cds	168264	168518	-	BAIJPL_01325		hypothetical protein
contig_1	cds	168518	170092	-	BAIJPL_01330		Portal protein		SO:0001217, UniRef:UniRef50_P13334
contig_1	cds	170146	170631	-	BAIJPL_01335		Tail tube protein gp19		SO:0001217, UniRef:UniRef50_P13333
contig_1	cds	170677	172668	-	BAIJPL_01340		Tail sheath protein		SO:0001217, UniRef:UniRef50_P13332
contig_1	cds	172687	174516	-	BAIJPL_01345		Terminase, large subunit		SO:0001217, UniRef:UniRef50_P17312
contig_1	cds	174485	175027	-	BAIJPL_01350		hypothetical protein
contig_1	cds	175030	175851	-	BAIJPL_01355		Tail completion protein gp15		SO:0001217, UniRef:UniRef50_P11112
contig_1	cds	175933	176679	-	BAIJPL_01360		Neck protein gp14		SO:0001217, UniRef:UniRef50_P11111
contig_1	cds	176688	177611	-	BAIJPL_01365		Neck protein gp13		SO:0001217, UniRef:UniRef50_P11110

## Sheet: ECL30
Table S2. Annotation of phage ФEBU8, ФECL22 and ФECL30
# Annotated with Bakta
# Software: v1.8.2
# Database: v5.0, light
# DOI: 10.1099/mgen.0.000685
# URL: github.com/oschwengers/bakta
#Sequence Id	Type	Start	Stop	Strand	Locus Tag	Gene	Product	DbXrefs
contig_1	cds	327	3569	+	CLCHAK_00005		hypothetical protein
contig_1	cds	3637	5955	+	CLCHAK_00010		hypothetical protein	PFAM:PF13229.9, PFAM:PF18668.4
contig_1	cds	5998	6192	+	CLCHAK_00015		Holin	SO:0001217, UniRef:UniRef50_Q3YJW3
contig_1	cds	6189	6452	+	CLCHAK_00020		DNA packaging protein A	SO:0001217, UniRef:UniRef50_A0A060D1H4
contig_1	cds	6557	7006	+	CLCHAK_00025		I-spanin	SO:0001217, UniRef:UniRef50_A0A1B0TR56
contig_1	cds	7003	8766	+	CLCHAK_00030		Terminase, large subunit	SO:0001217, UniRef:UniRef50_P10310
contig_1	cds	9250	9339	+	CLCHAK_00035		hypothetical protein
contig_1	cds	10423	10599	+	CLCHAK_00040		hypothetical protein
contig_1	cds	10618	10869	-	CLCHAK_00045		hypothetical protein
contig_1	cds	11010	11231	+	CLCHAK_00050		hypothetical protein
contig_1	cds	11333	12100	+	CLCHAK_00055		hypothetical protein
contig_1	cds	12168	12362	+	CLCHAK_00060		Phage protein	SO:0001217, UniRef:UniRef50_A0A5B9NE18
contig_1	cds	12362	12616	+	CLCHAK_00065		DUF4258 domain-containing protein	SO:0001217, UniRef:UniRef50_A0A6G6AFZ4
contig_1	cds	12920	13153	-	CLCHAK_00070		hypothetical protein
contig_1	cds	13167	15401	+	CLCHAK_00075		T7 RNA polymerase	SO:0001217, UniRef:UniRef50_P00573
contig_1	cds	15414	15614	+	CLCHAK_00080		Phage protein	SO:0001217, UniRef:UniRef50_A0A172JGB4
contig_1	cds	15694	16155	+	CLCHAK_00085		C1q domain-containing protein	SO:0001217, UniRef:UniRef50_A0A1B0TR28
contig_1	cds	16245	16424	+	CLCHAK_00090		hypothetical protein
contig_1	cds	16428	16694	+	CLCHAK_00095		Inhibitor of dGTPase	SO:0001217, UniRef:UniRef50_P03780
contig_1	cds	16691	17812	+	CLCHAK_00100		DNA ligase	SO:0001217, UniRef:UniRef50_A0A192Y9B2
contig_1	cds	18078	18338	+	CLCHAK_00105		Phage protein	SO:0001217, UniRef:UniRef50_A0A1B0TR63
contig_1	cds	18331	18789	+	CLCHAK_00110		hypothetical protein
contig_1	cds	18868	19107	+	CLCHAK_00115		hypothetical protein	PFAM:PF16857.8
contig_1	cds	19154	19852	+	CLCHAK_00120		Single-stranded DNA-binding protein	SO:0001217, UniRef:UniRef50_W6PNB4
contig_1	cds	19888	20310	+	CLCHAK_00125		Endonuclease I	SO:0001217, UniRef:UniRef50_P00641
contig_1	cds	20502	20738	+	CLCHAK_00130		Galectin	SO:0001217, UniRef:UniRef50_A0A3Q9I7A8
contig_1	cds	20728	21186	+	CLCHAK_00135		Endolysin	SO:0001217, UniRef:UniRef50_P00806
contig_1	cds	21201	21413	+	CLCHAK_00140		hypothetical protein
contig_1	tRNA	21477	21555	+	CLCHAK_00145		tRNA-Xxx
contig_1	cds	21570	23273	+	CLCHAK_00150		DNA helicase/primase	SO:0001217, UniRef:UniRef50_P03692
contig_1	cds	23318	23482	+	CLCHAK_00155		Phage protein	SO:0001217, UniRef:UniRef50_A0A060DB90
contig_1	cds	23554	25725	+	CLCHAK_00160		DNA-directed DNA polymerase	SO:0001217, UniRef:UniRef50_P00581
contig_1	cds	25697	26038	+	CLCHAK_00165		Uncharacterized gene 5-3 protein	SO:0001217, UniRef:UniRef50_P20327
contig_1	cds	26038	26322	+	CLCHAK_00170		hypothetical protein
contig_1	cds	26319	26528	+	CLCHAK_00175		Gene 5-7 protein	SO:0001217, UniRef:UniRef50_P20320
contig_1	cds	26525	26974	+	CLCHAK_00180		hypothetical protein
contig_1	cds	26964	27833	+	CLCHAK_00185		Exonuclease	SO:0001217, UniRef:UniRef50_A0A858MVA8
contig_1	cds	28041	28313	+	CLCHAK_00190		hypothetical protein
contig_1	cds	28323	28547	+	CLCHAK_00195		Virion protein	SO:0001217, UniRef:UniRef50_A0A060D5K5
contig_1	cds	28552	28953	+	CLCHAK_00200		Phage protein	SO:0001217, UniRef:UniRef50_A0A172JG82
contig_1	cds	28946	29197	+	CLCHAK_00205		Virion structural protein	SO:0001217, UniRef:UniRef50_A0A060D541
contig_1	cds	29212	30780	+	CLCHAK_00210		Portal protein	SO:0001217, UniRef:UniRef50_P03728
contig_1	cds	30926	31810	+	CLCHAK_00215		Capsid assembly protein	SO:0001217, UniRef:UniRef50_A0A1I9SEB6
contig_1	cds	31942	32991	+	CLCHAK_00220		Major capsid protein	SO:0001217, UniRef:UniRef50_A0A2H1UL58
contig_1	cds	33313	33879	+	CLCHAK_00225		Tail tubular protein A	SO:0001217, UniRef:UniRef50_A0A6G5YCX0
contig_1	cds	33891	36254	+	CLCHAK_00230		Tail tubular protein gp12	SO:0001217, UniRef:UniRef50_P03747
contig_1	cds	36330	36800	+	CLCHAK_00235		Gp13 protein	SO:0001217, UniRef:UniRef50_Q3YJW8
contig_1	cds	36785	37372	+	CLCHAK_00240		Internal virion protein B	SO:0001217, UniRef:UniRef50_A0A060D1G9
contig_1	cds	37384	39666	+	CLCHAK_00245		Internal virion protein gp15	SO:0001217, UniRef:UniRef50_A0A5B9NAG1
