# Supplementary material for: Optimizing phage therapy for carbapenem-resistant Enterobacter cloacae bacteremia: insights into dose and timing
Source: Antimicrob Agents Chemother. 2025 Feb 26;69(4):e01683-24. doi: 10.1128/aac.01683-24 (PMC11963603; doi:10.1128/aac.01683-24)
Supplement: Table S3 — SNP of phage-resistant mutants. [file aac.01683-24-s0004.xlsx]

## Sheet: ECL22.R3--ECL22.snp.annotation
Table S3. SNP of phage-resistant mutants.
REFID	POS	REFBASIC	VARIANT	PRODUCT	GenePOS	REFCODON	REFAMINO	VARIANTCODON	VARIANTAMINO	Category
ECL22_ctg008	122	A	G							ncSNPs
ECL22_ctg009	120	A	T							ncSNPs
ECL22_ctg009	144	G	T							ncSNPs
ECL22_ctg011	94232	A	G	ID=GCNDDFGN_02289;Name=ompA_2;db_xref=COG:COG2885;gene=ompA_2;locus_tag=GCNDDFGN_02289;product=Outer membrane protein A	245	TAG	*	TGG	W	nsSNPs
ECL22_ctg011	94251	C	G	ID=GCNDDFGN_02290;Name=ompA_3;db_xref=COG:COG2885;gene=ompA_3;locus_tag=GCNDDFGN_02290;product=Outer membrane protein A	9	TAC	Y	TAG	*	nsSNPs
ECL22_ctg017	167331	T	C	ID=GCNDDFGN_02961;Name=fusA_2;db_xref=COG:COG0480;gene=fusA_2;locus_tag=GCNDDFGN_02961;product=Elongation factor G	1035	TCT	S	TCC	S	sSNPs
ECL22_ctg017	167553	G	A	ID=GCNDDFGN_02961;Name=fusA_2;db_xref=COG:COG0480;gene=fusA_2;locus_tag=GCNDDFGN_02961;product=Elongation factor G	1257	GCG	A	GCA	A	sSNPs
ECL22_ctg017	167634	C	T	ID=GCNDDFGN_02961;Name=fusA_2;db_xref=COG:COG0480;gene=fusA_2;locus_tag=GCNDDFGN_02961;product=Elongation factor G	1338	CGC	R	CGT	R	sSNPs
ECL22_ctg017	167796	T	C	ID=GCNDDFGN_02961;Name=fusA_2;db_xref=COG:COG0480;gene=fusA_2;locus_tag=GCNDDFGN_02961;product=Elongation factor G	1500	GAT	D	GAC	D	sSNPs
ECL22_ctg017	167949	A	T	ID=GCNDDFGN_02961;Name=fusA_2;db_xref=COG:COG0480;gene=fusA_2;locus_tag=GCNDDFGN_02961;product=Elongation factor G	1653	CCA	P	CCT	P	sSNPs
ECL22_ctg017	167967	C	T	ID=GCNDDFGN_02961;Name=fusA_2;db_xref=COG:COG0480;gene=fusA_2;locus_tag=GCNDDFGN_02961;product=Elongation factor G	1671	ATC	I	ATT	I	sSNPs
ECL22_ctg017	167973	A	G	ID=GCNDDFGN_02961;Name=fusA_2;db_xref=COG:COG0480;gene=fusA_2;locus_tag=GCNDDFGN_02961;product=Elongation factor G	1677	GAA	E	GAG	E	sSNPs
ECL22_ctg017	168022	A	G	ID=GCNDDFGN_02961;Name=fusA_2;db_xref=COG:COG0480;gene=fusA_2;locus_tag=GCNDDFGN_02961;product=Elongation factor G	1726	ATC	I	GTC	V	nsSNPs
ECL22_ctg017	168024	C	T	ID=GCNDDFGN_02961;Name=fusA_2;db_xref=COG:COG0480;gene=fusA_2;locus_tag=GCNDDFGN_02961;product=Elongation factor G	1728	ATC	I	ATT	I	sSNPs
ECL22_ctg017	168141	A	G	ID=GCNDDFGN_02961;Name=fusA_2;db_xref=COG:COG0480;gene=fusA_2;locus_tag=GCNDDFGN_02961;product=Elongation factor G	1845	CCA	P	CCG	P	sSNPs
ECL22_ctg017	168312	T	A	ID=GCNDDFGN_02961;Name=fusA_2;db_xref=COG:COG0480;gene=fusA_2;locus_tag=GCNDDFGN_02961;product=Elongation factor G	2016	TCT	S	TCA	S	sSNPs
ECL22_ctg017	168339	C	T	ID=GCNDDFGN_02961;Name=fusA_2;db_xref=COG:COG0480;gene=fusA_2;locus_tag=GCNDDFGN_02961;product=Elongation factor G	2043	ACC	T	ACT	T	sSNPs
ECL22_ctg017	168369	T	G	ID=GCNDDFGN_02961;Name=fusA_2;db_xref=COG:COG0480;gene=fusA_2;locus_tag=GCNDDFGN_02961;product=Elongation factor G	2073	CCT	P	CCG	P	sSNPs
ECL22_ctg017	168393	T	C	ID=GCNDDFGN_02961;Name=fusA_2;db_xref=COG:COG0480;gene=fusA_2;locus_tag=GCNDDFGN_02961;product=Elongation factor G	2097	ATT	I	ATC	I	sSNPs
ECL22_ctg017	168448	A	G							ncSNPs
ECL22_ctg017	168449	G	A							ncSNPs
ECL22_ctg017	168567	C	T							ncSNPs
ECL22_ctg017	168585	T	A							ncSNPs
ECL22_ctg017	168603	T	C							ncSNPs
ECL22_ctg017	168607	T	G							ncSNPs
ECL22_ctg017	168618	A	T							ncSNPs
ECL22_ctg017	168624	C	T							ncSNPs
ECL22_ctg017	168690	C	T							ncSNPs
ECL22_ctg017	168816	A	T							ncSNPs
ECL22_ctg017	168834	G	A							ncSNPs
ECL22_ctg017	168869	T	A							ncSNPs
ECL22_ctg017	168891	A	G							ncSNPs
ECL22_ctg034	88791	A	C	ID=GCNDDFGN_04158;Name=rpoS;gene=rpoS;locus_tag=GCNDDFGN_04158;product=RNA polymerase sigma factor RpoS	119	GAT	I	GCT	S	nsSNPs
ECL22_ctg049	538	T	C							ncSNPs
ECL22_ctg049	564	A	G							ncSNPs
ECL22_ctg049	913	T	C	ID=GCNDDFGN_04425;eC_number=2.7.7.6;Name=rpoB;db_xref=COG:COG0085;gene=rpoB;locus_tag=GCNDDFGN_04425;product=DNA-directed RNA polymerase subunit beta	144	GGT	G	GGC	G	sSNPs
ECL22_ctg049	964	C	T	ID=GCNDDFGN_04425;eC_number=2.7.7.6;Name=rpoB;db_xref=COG:COG0085;gene=rpoB;locus_tag=GCNDDFGN_04425;product=DNA-directed RNA polymerase subunit beta	195	AAC	N	AAT	N	sSNPs
ECL22_ctg049	1751	T	G	ID=GCNDDFGN_04425;eC_number=2.7.7.6;Name=rpoB;db_xref=COG:COG0085;gene=rpoB;locus_tag=GCNDDFGN_04425;product=DNA-directed RNA polymerase subunit beta	982	TCT	S	GCT	A	nsSNPs
ECL22_ctg049	1861	A	C	ID=GCNDDFGN_04425;eC_number=2.7.7.6;Name=rpoB;db_xref=COG:COG0085;gene=rpoB;locus_tag=GCNDDFGN_04425;product=DNA-directed RNA polymerase subunit beta	1092	GTA	V	GTC	V	sSNPs
ECL22_ctg049	2740	C	T	ID=GCNDDFGN_04425;eC_number=2.7.7.6;Name=rpoB;db_xref=COG:COG0085;gene=rpoB;locus_tag=GCNDDFGN_04425;product=DNA-directed RNA polymerase subunit beta	1971	ACC	T	ACT	T	sSNPs
ECL22_ctg050	1335	C	G	ID=GCNDDFGN_04446;eC_number=7.1.2.2;Name=atpA;gene=atpA;locus_tag=GCNDDFGN_04446;product=ATP synthase subunit alpha	978	CGC	A	GGC	A	sSNPs
ECL22_ctg050	3101	C	T	ID=GCNDDFGN_04448;Name=atpF;db_xref=COG:COG0711;gene=atpF;locus_tag=GCNDDFGN_04448;product=ATP synthase subunit b	243	CTT	K	TTT	K	sSNPs
ECL22_ctg050	3446	A	T	ID=GCNDDFGN_04449;Name=atpE;db_xref=COG:COG0636;gene=atpE;locus_tag=GCNDDFGN_04449;product=ATP synthase subunit c	186	AGC	A	TGC	A	sSNPs
ECL22_ctg062	120	C	T	ID=GCNDDFGN_04528;Name=rpsM;db_xref=COG:COG0099;gene=rpsM;locus_tag=GCNDDFGN_04528;product=30S ribosomal protein S13	291	CAC	V	TAC	V	sSNPs
ECL22_ctg062	259	C	T	ID=GCNDDFGN_04528;Name=rpsM;db_xref=COG:COG0099;gene=rpsM;locus_tag=GCNDDFGN_04528;product=30S ribosomal protein S13	152	TCC	G	TTC	E	nsSNPs
ECL22_ctg062	312	G	A	ID=GCNDDFGN_04528;Name=rpsM;db_xref=COG:COG0099;gene=rpsM;locus_tag=GCNDDFGN_04528;product=30S ribosomal protein S13	99	GAT	I	AAT	I	sSNPs
ECL22_ctg062	338	T	C	ID=GCNDDFGN_04528;Name=rpsM;db_xref=COG:COG0099;gene=rpsM;locus_tag=GCNDDFGN_04528;product=30S ribosomal protein S13	73	GAT	I	GAC	V	nsSNPs
ECL22_ctg062	704	A	G							ncSNPs
ECL22_ctg062	924	G	A	ID=GCNDDFGN_04529;Name=secY;db_xref=COG:COG0201;gene=secY;locus_tag=GCNDDFGN_04529;product=Protein translocase subunit SecY	1113	GGT	T	AGT	T	sSNPs
ECL22_ctg062	1200	A	G	ID=GCNDDFGN_04529;Name=secY;db_xref=COG:COG0201;gene=secY;locus_tag=GCNDDFGN_04529;product=Protein translocase subunit SecY	837	AAA	F	GAA	F	sSNPs
ECL22_ctg062	1287	C	T	ID=GCNDDFGN_04529;Name=secY;db_xref=COG:COG0201;gene=secY;locus_tag=GCNDDFGN_04529;product=Protein translocase subunit SecY	750	CTT	K	TTT	K	sSNPs
ECL22_ctg062	1434	C	T	ID=GCNDDFGN_04529;Name=secY;db_xref=COG:COG0201;gene=secY;locus_tag=GCNDDFGN_04529;product=Protein translocase subunit SecY	603	CGG	P	TGG	P	sSNPs
ECL22_ctg062	1443	T	G	ID=GCNDDFGN_04529;Name=secY;db_xref=COG:COG0201;gene=secY;locus_tag=GCNDDFGN_04529;product=Protein translocase subunit SecY	594	TCC	G	GCC	G	sSNPs
ECL22_ctg062	1452	G	A	ID=GCNDDFGN_04529;Name=secY;db_xref=COG:COG0201;gene=secY;locus_tag=GCNDDFGN_04529;product=Protein translocase subunit SecY	585	GAT	I	AAT	I	sSNPs
ECL22_ctg062	1905	G	A	ID=GCNDDFGN_04529;Name=secY;db_xref=COG:COG0201;gene=secY;locus_tag=GCNDDFGN_04529;product=Protein translocase subunit SecY	132	GAT	I	AAT	I	sSNPs
ECL22_ctg062	1959	A	T	ID=GCNDDFGN_04529;Name=secY;db_xref=COG:COG0201;gene=secY;locus_tag=GCNDDFGN_04529;product=Protein translocase subunit SecY	78	AAC	V	TAC	V	sSNPs
ECL22_ctg062	2142	A	C	ID=GCNDDFGN_04530;Name=rplO;db_xref=COG:COG0200;gene=rplO;locus_tag=GCNDDFGN_04530;product=50S ribosomal protein L15	337	AGA	S	AGC	A	nsSNPs
ECL22_ctg062	2164	A	G	ID=GCNDDFGN_04530;Name=rplO;db_xref=COG:COG0200;gene=rplO;locus_tag=GCNDDFGN_04530;product=50S ribosomal protein L15	315	AAT	I	GAT	I	sSNPs
ECL22_ctg062	2170	A	G	ID=GCNDDFGN_04530;Name=rplO;db_xref=COG:COG0200;gene=rplO;locus_tag=GCNDDFGN_04530;product=50S ribosomal protein L15	309	AAT	I	GAT	I	sSNPs
ECL22_ctg062	2602	A	G	ID=GCNDDFGN_04531;Name=rpmD;db_xref=COG:COG1841;gene=rpmD;locus_tag=GCNDDFGN_04531;product=50S ribosomal protein L30	60	ATG	H	GTG	H	sSNPs
ECL22_ctg062	2812	C	T	ID=GCNDDFGN_04532;Name=rpsE;db_xref=COG:COG0098;gene=rpsE;locus_tag=GCNDDFGN_04532;product=30S ribosomal protein S5	357	CCC	G	TCC	G	sSNPs
ECL22_ctg062	2869	T	G	ID=GCNDDFGN_04532;Name=rpsE;db_xref=COG:COG0098;gene=rpsE;locus_tag=GCNDDFGN_04532;product=30S ribosomal protein S5	300	TGA	S	GGA	S	sSNPs
ECL22_ctg062	2923	C	T	ID=GCNDDFGN_04532;Name=rpsE;db_xref=COG:COG0098;gene=rpsE;locus_tag=GCNDDFGN_04532;product=30S ribosomal protein S5	246	CTG	Q	TTG	Q	sSNPs
ECL22_ctg062	2932	G	A	ID=GCNDDFGN_04532;Name=rpsE;db_xref=COG:COG0098;gene=rpsE;locus_tag=GCNDDFGN_04532;product=30S ribosomal protein S5	237	GCC	G	ACC	G	sSNPs
ECL22_ctg062	3049	G	A	ID=GCNDDFGN_04532;Name=rpsE;db_xref=COG:COG0098;gene=rpsE;locus_tag=GCNDDFGN_04532;product=30S ribosomal protein S5	120	GCC	G	ACC	G	sSNPs
ECL22_ctg062	3052	T	C	ID=GCNDDFGN_04532;Name=rpsE;db_xref=COG:COG0098;gene=rpsE;locus_tag=GCNDDFGN_04532;product=30S ribosomal protein S5	117	TAC	V	CAC	V	sSNPs
ECL22_ctg062	3300	T	A	ID=GCNDDFGN_04533;Name=rplR;db_xref=COG:COG0256;gene=rplR;locus_tag=GCNDDFGN_04533;product=50S ribosomal protein L18	237	TGC	A	AGC	A	sSNPs
ECL22_ctg062	3303	A	G	ID=GCNDDFGN_04533;Name=rplR;db_xref=COG:COG0256;gene=rplR;locus_tag=GCNDDFGN_04533;product=50S ribosomal protein L18	234	AAC	V	GAC	V	sSNPs
ECL22_ctg062	3324	A	T	ID=GCNDDFGN_04533;Name=rplR;db_xref=COG:COG0256;gene=rplR;locus_tag=GCNDDFGN_04533;product=50S ribosomal protein L18	213	AGC	A	TGC	A	sSNPs
ECL22_ctg062	3345	G	A	ID=GCNDDFGN_04533;Name=rplR;db_xref=COG:COG0256;gene=rplR;locus_tag=GCNDDFGN_04533;product=50S ribosomal protein L18	192	GTA	Y	ATA	Y	sSNPs
ECL22_ctg062	3609	G	A							ncSNPs
ECL22_ctg062	3696	T	C							ncSNPs
ECL22_ctg064	431	G	A	ID=GCNDDFGN_04538;Name=rplD;db_xref=COG:COG0088;gene=rplD;locus_tag=GCNDDFGN_04538;product=50S ribosomal protein L4	324	GAT	I	AAT	I	sSNPs
ECL22_ctg064	590	A	T	ID=GCNDDFGN_04538;Name=rplD;db_xref=COG:COG0088;gene=rplD;locus_tag=GCNDDFGN_04538;product=50S ribosomal protein L4	165	AGA	S	TGA	S	sSNPs
ECL22_ctg064	897	A	G	ID=GCNDDFGN_04539;Name=rplC;db_xref=COG:COG0087;gene=rplC;locus_tag=GCNDDFGN_04539;product=50S ribosomal protein L3	498	ACC	G	GCC	G	sSNPs
ECL22_ctg064	1176	T	A	ID=GCNDDFGN_04539;Name=rplC;db_xref=COG:COG0087;gene=rplC;locus_tag=GCNDDFGN_04539;product=50S ribosomal protein L3	219	TAC	V	AAC	V	sSNPs
ECL22_ctg065	542	A	G	ID=GCNDDFGN_04544;Name=secE;db_xref=COG:COG0690;gene=secE;locus_tag=GCNDDFGN_04544;product=Protein translocase subunit SecE	189	ACA	T	ACG	T	sSNPs
ECL22_ctg065	641	C	T	ID=GCNDDFGN_04544;Name=secE;db_xref=COG:COG0690;gene=secE;locus_tag=GCNDDFGN_04544;product=Protein translocase subunit SecE	288	ATC	I	ATT	I	sSNPs
ECL22_ctg065	653	T	A	ID=GCNDDFGN_04544;Name=secE;db_xref=COG:COG0690;gene=secE;locus_tag=GCNDDFGN_04544;product=Protein translocase subunit SecE	300	GTT	V	GTA	V	sSNPs
ECL22_ctg065	807	A	T	ID=GCNDDFGN_04545;Name=nusG;db_xref=COG:COG0250;gene=nusG;locus_tag=GCNDDFGN_04545;product=Transcription termination/antitermination protein NusG	69	GCA	A	GCT	A	sSNPs
ECL22_ctg065	840	C	T	ID=GCNDDFGN_04545;Name=nusG;db_xref=COG:COG0250;gene=nusG;locus_tag=GCNDDFGN_04545;product=Transcription termination/antitermination protein NusG	102	AAC	N	AAT	N	sSNPs
ECL22_ctg065	852	G	A	ID=GCNDDFGN_04545;Name=nusG;db_xref=COG:COG0250;gene=nusG;locus_tag=GCNDDFGN_04545;product=Transcription termination/antitermination protein NusG	114	TTG	L	TTA	L	sSNPs
ECL22_ctg065	1266	C	T	ID=GCNDDFGN_04545;Name=nusG;db_xref=COG:COG0250;gene=nusG;locus_tag=GCNDDFGN_04545;product=Transcription termination/antitermination protein NusG	528	GCC	A	GCT	A	sSNPs
ECL22_ctg065	1322	A	G							ncSNPs
ECL22_ctg065	1329	G	A							ncSNPs
ECL22_ctg065	1372	G	A							ncSNPs
ECL22_ctg065	1406	C	T							ncSNPs
ECL22_ctg065	1408	T	C							ncSNPs
ECL22_ctg065	1415	C	T							ncSNPs
ECL22_ctg065	1485	T	A	ID=GCNDDFGN_04546;Name=rplK;db_xref=COG:COG0080;gene=rplK;locus_tag=GCNDDFGN_04546;product=50S ribosomal protein L11	45	GCT	A	GCA	A	sSNPs
ECL22_ctg065	1572	A	C	ID=GCNDDFGN_04546;Name=rplK;db_xref=COG:COG0080;gene=rplK;locus_tag=GCNDDFGN_04546;product=50S ribosomal protein L11	132	GCA	A	GCC	A	sSNPs
ECL22_ctg065	1716	A	G	ID=GCNDDFGN_04546;Name=rplK;db_xref=COG:COG0080;gene=rplK;locus_tag=GCNDDFGN_04546;product=50S ribosomal protein L11	276	AAA	K	AAG	K	sSNPs
ECL22_ctg065	1756	C	T	ID=GCNDDFGN_04546;Name=rplK;db_xref=COG:COG0080;gene=rplK;locus_tag=GCNDDFGN_04546;product=50S ribosomal protein L11	316	CTG	L	TTG	L	sSNPs
ECL22_ctg065	1798	G	T	ID=GCNDDFGN_04546;Name=rplK;db_xref=COG:COG0080;gene=rplK;locus_tag=GCNDDFGN_04546;product=50S ribosomal protein L11	358	GCC	A	TCC	S	nsSNPs
ECL22_ctg065	1953	T	C	ID=GCNDDFGN_04547;Name=rplA;db_xref=COG:COG0081;gene=rplA;locus_tag=GCNDDFGN_04547;product=50S ribosomal protein L1	81	ATT	I	ATC	I	sSNPs
ECL22_ctg065	1974	G	T	ID=GCNDDFGN_04547;Name=rplA;db_xref=COG:COG0081;gene=rplA;locus_tag=GCNDDFGN_04547;product=50S ribosomal protein L1	102	GCG	A	GCT	A	sSNPs
ECL22_ctg065	1977	T	C	ID=GCNDDFGN_04547;Name=rplA;db_xref=COG:COG0081;gene=rplA;locus_tag=GCNDDFGN_04547;product=50S ribosomal protein L1	105	ACT	T	ACC	T	sSNPs
ECL22_ctg065	2025	T	C	ID=GCNDDFGN_04547;Name=rplA;db_xref=COG:COG0081;gene=rplA;locus_tag=GCNDDFGN_04547;product=50S ribosomal protein L1	153	GAT	D	GAC	D	sSNPs
ECL22_ctg065	2091	T	A	ID=GCNDDFGN_04547;Name=rplA;db_xref=COG:COG0081;gene=rplA;locus_tag=GCNDDFGN_04547;product=50S ribosomal protein L1	219	GTT	V	GTA	V	sSNPs
ECL22_ctg065	2310	T	C	ID=GCNDDFGN_04547;Name=rplA;db_xref=COG:COG0081;gene=rplA;locus_tag=GCNDDFGN_04547;product=50S ribosomal protein L1	438	ACT	T	ACC	T	sSNPs
ECL22_ctg065	2361	C	T	ID=GCNDDFGN_04547;Name=rplA;db_xref=COG:COG0081;gene=rplA;locus_tag=GCNDDFGN_04547;product=50S ribosomal protein L1	489	TAC	Y	TAT	Y	sSNPs
ECL22_ctg065	2469	T	A	ID=GCNDDFGN_04547;Name=rplA;db_xref=COG:COG0081;gene=rplA;locus_tag=GCNDDFGN_04547;product=50S ribosomal protein L1	597	GCT	A	GCA	A	sSNPs
ECL22_ctg065	2632	G	A							ncSNPs
ECL22_ctg065	2652	T	A							ncSNPs
ECL22_ctg065	2759	T	A							ncSNPs
ECL22_ctg065	2812	T	C							ncSNPs
ECL22_ctg068	909	T	C	ID=GCNDDFGN_04554;Name=rplN;db_xref=COG:COG0093;gene=rplN;locus_tag=GCNDDFGN_04554;product=50S ribosomal protein L14	264	AAT	N	AAC	N	sSNPs
ECL22_ctg068	1129	T	C	ID=GCNDDFGN_04555;Name=rplX;db_xref=COG:COG0198;gene=rplX;locus_tag=GCNDDFGN_04555;product=50S ribosomal protein L24	102	CTT	L	CTC	L	sSNPs
ECL22_ctg068	2189	G	A	ID=GCNDDFGN_04557;Name=rpsN;db_xref=COG:COG0199;gene=rpsN;locus_tag=GCNDDFGN_04557;product=30S ribosomal protein S14	279	GTG	V	GTA	V	sSNPs
ECL22_ctg073	120	C	T							ncSNPs
ECL22_ctg073	317	T	C							ncSNPs
ECL22_ctg073	611	A	C							ncSNPs
ECL22_ctg073	640	T	G							ncSNPs
ECL22_ctg073	833	G	C							ncSNPs
ECL22_ctg073	834	C	G							ncSNPs
ECL22_ctg073	847	G	C							ncSNPs
ECL22_ctg073	863	C	T							ncSNPs
ECL22_ctg073	887	G	T							ncSNPs
ECL22_ctg073	889	T	C							ncSNPs
ECL22_ctg073	1156	C	A							ncSNPs
ECL22_ctg080	120	T	C							ncSNPs
ECL22_ctg080	129	A	G							ncSNPs
ECL22_ctg085	450	G	A	ID=GCNDDFGN_04572;db_xref=COG:COG1662;locus_tag=GCNDDFGN_04572;product=IS1 family transposase IS1R	55	AAG	L	AAA	F	nsSNPs
ECL22_ctg085	453	A	G	ID=GCNDDFGN_04572;db_xref=COG:COG1662;locus_tag=GCNDDFGN_04572;product=IS1 family transposase IS1R	52	TGA	S	TGG	P	nsSNPs
ECL22_ctg085	456	T	G	ID=GCNDDFGN_04572;db_xref=COG:COG1662;locus_tag=GCNDDFGN_04572;product=IS1 family transposase IS1R	49	CGT	T	CGG	P	nsSNPs

## Sheet: ECL22.R4--ECL22.snp.annotation
Table S3. SNP of phage-resistant mutants.
REFID	POS	REFBASIC	VARIANT	PRODUCT	GenePOS	REFCODON	REFAMINO	VARIANTCODON	VARIANTAMINO	Category
ECL22_ctg008	122	A	G							ncSNPs
ECL22_ctg008	278989	C	T	ID=GCNDDFGN_01665;locus_tag=GCNDDFGN_01665;product=Tn3 family transposase Tn2	1395	AGC	S	AGT	S	sSNPs
ECL22_ctg011	94070	G	A	ID=GCNDDFGN_02289;Name=ompA_2;db_xref=COG:COG2885;gene=ompA_2;locus_tag=GCNDDFGN_02289;product=Outer membrane protein A	83	TGG	W	TAG	*	nsSNPs
ECL22_ctg011	94232	A	G	ID=GCNDDFGN_02289;Name=ompA_2;db_xref=COG:COG2885;gene=ompA_2;locus_tag=GCNDDFGN_02289;product=Outer membrane protein A	245	TAG	*	TGG	W	nsSNPs
ECL22_ctg017	167553	G	A	ID=GCNDDFGN_02961;Name=fusA_2;db_xref=COG:COG0480;gene=fusA_2;locus_tag=GCNDDFGN_02961;product=Elongation factor G	1257	GCG	A	GCA	A	sSNPs
ECL22_ctg017	167634	C	T	ID=GCNDDFGN_02961;Name=fusA_2;db_xref=COG:COG0480;gene=fusA_2;locus_tag=GCNDDFGN_02961;product=Elongation factor G	1338	CGC	R	CGT	R	sSNPs
ECL22_ctg017	167796	T	C	ID=GCNDDFGN_02961;Name=fusA_2;db_xref=COG:COG0480;gene=fusA_2;locus_tag=GCNDDFGN_02961;product=Elongation factor G	1500	GAT	D	GAC	D	sSNPs
ECL22_ctg017	167949	A	T	ID=GCNDDFGN_02961;Name=fusA_2;db_xref=COG:COG0480;gene=fusA_2;locus_tag=GCNDDFGN_02961;product=Elongation factor G	1653	CCA	P	CCT	P	sSNPs
ECL22_ctg017	167967	C	T	ID=GCNDDFGN_02961;Name=fusA_2;db_xref=COG:COG0480;gene=fusA_2;locus_tag=GCNDDFGN_02961;product=Elongation factor G	1671	ATC	I	ATT	I	sSNPs
ECL22_ctg017	167973	A	G	ID=GCNDDFGN_02961;Name=fusA_2;db_xref=COG:COG0480;gene=fusA_2;locus_tag=GCNDDFGN_02961;product=Elongation factor G	1677	GAA	E	GAG	E	sSNPs
ECL22_ctg017	168012	T	A	ID=GCNDDFGN_02961;Name=fusA_2;db_xref=COG:COG0480;gene=fusA_2;locus_tag=GCNDDFGN_02961;product=Elongation factor G	1716	GTT	V	GTA	V	sSNPs
ECL22_ctg017	168022	A	G	ID=GCNDDFGN_02961;Name=fusA_2;db_xref=COG:COG0480;gene=fusA_2;locus_tag=GCNDDFGN_02961;product=Elongation factor G	1726	ATC	I	GTC	V	nsSNPs
ECL22_ctg017	168024	C	T	ID=GCNDDFGN_02961;Name=fusA_2;db_xref=COG:COG0480;gene=fusA_2;locus_tag=GCNDDFGN_02961;product=Elongation factor G	1728	ATC	I	ATT	I	sSNPs
ECL22_ctg017	168141	A	G	ID=GCNDDFGN_02961;Name=fusA_2;db_xref=COG:COG0480;gene=fusA_2;locus_tag=GCNDDFGN_02961;product=Elongation factor G	1845	CCA	P	CCG	P	sSNPs
ECL22_ctg017	168312	T	A	ID=GCNDDFGN_02961;Name=fusA_2;db_xref=COG:COG0480;gene=fusA_2;locus_tag=GCNDDFGN_02961;product=Elongation factor G	2016	TCT	S	TCA	S	sSNPs
ECL22_ctg017	168339	C	T	ID=GCNDDFGN_02961;Name=fusA_2;db_xref=COG:COG0480;gene=fusA_2;locus_tag=GCNDDFGN_02961;product=Elongation factor G	2043	ACC	T	ACT	T	sSNPs
ECL22_ctg017	168369	T	G	ID=GCNDDFGN_02961;Name=fusA_2;db_xref=COG:COG0480;gene=fusA_2;locus_tag=GCNDDFGN_02961;product=Elongation factor G	2073	CCT	P	CCG	P	sSNPs
ECL22_ctg017	168393	T	C	ID=GCNDDFGN_02961;Name=fusA_2;db_xref=COG:COG0480;gene=fusA_2;locus_tag=GCNDDFGN_02961;product=Elongation factor G	2097	ATT	I	ATC	I	sSNPs
ECL22_ctg017	168448	A	G							ncSNPs
ECL22_ctg017	168449	G	A							ncSNPs
ECL22_ctg017	168567	C	T							ncSNPs
ECL22_ctg017	168585	T	A							ncSNPs
ECL22_ctg017	168603	T	C							ncSNPs
ECL22_ctg017	168618	A	T							ncSNPs
ECL22_ctg017	168624	C	T							ncSNPs
ECL22_ctg017	168690	C	T							ncSNPs
ECL22_ctg017	168816	A	T							ncSNPs
ECL22_ctg017	168834	G	A							ncSNPs
ECL22_ctg017	168869	T	A							ncSNPs
ECL22_ctg030	87	G	A							ncSNPs
ECL22_ctg049	538	T	C							ncSNPs
ECL22_ctg049	564	A	G							ncSNPs
ECL22_ctg049	913	T	C	ID=GCNDDFGN_04425;eC_number=2.7.7.6;Name=rpoB;db_xref=COG:COG0085;gene=rpoB;locus_tag=GCNDDFGN_04425;product=DNA-directed RNA polymerase subunit beta	144	GGT	G	GGC	G	sSNPs
ECL22_ctg049	964	C	T	ID=GCNDDFGN_04425;eC_number=2.7.7.6;Name=rpoB;db_xref=COG:COG0085;gene=rpoB;locus_tag=GCNDDFGN_04425;product=DNA-directed RNA polymerase subunit beta	195	AAC	N	AAT	N	sSNPs
ECL22_ctg049	1751	T	G	ID=GCNDDFGN_04425;eC_number=2.7.7.6;Name=rpoB;db_xref=COG:COG0085;gene=rpoB;locus_tag=GCNDDFGN_04425;product=DNA-directed RNA polymerase subunit beta	982	TCT	S	GCT	A	nsSNPs
ECL22_ctg049	1861	A	C	ID=GCNDDFGN_04425;eC_number=2.7.7.6;Name=rpoB;db_xref=COG:COG0085;gene=rpoB;locus_tag=GCNDDFGN_04425;product=DNA-directed RNA polymerase subunit beta	1092	GTA	V	GTC	V	sSNPs
ECL22_ctg049	2740	C	T	ID=GCNDDFGN_04425;eC_number=2.7.7.6;Name=rpoB;db_xref=COG:COG0085;gene=rpoB;locus_tag=GCNDDFGN_04425;product=DNA-directed RNA polymerase subunit beta	1971	ACC	T	ACT	T	sSNPs
ECL22_ctg050	1335	C	G	ID=GCNDDFGN_04446;eC_number=7.1.2.2;Name=atpA;gene=atpA;locus_tag=GCNDDFGN_04446;product=ATP synthase subunit alpha	978	CGC	A	GGC	A	sSNPs
ECL22_ctg050	3101	C	T	ID=GCNDDFGN_04448;Name=atpF;db_xref=COG:COG0711;gene=atpF;locus_tag=GCNDDFGN_04448;product=ATP synthase subunit b	243	CTT	K	TTT	K	sSNPs
ECL22_ctg050	3446	A	T	ID=GCNDDFGN_04449;Name=atpE;db_xref=COG:COG0636;gene=atpE;locus_tag=GCNDDFGN_04449;product=ATP synthase subunit c	186	AGC	A	TGC	A	sSNPs
ECL22_ctg062	120	C	T	ID=GCNDDFGN_04528;Name=rpsM;db_xref=COG:COG0099;gene=rpsM;locus_tag=GCNDDFGN_04528;product=30S ribosomal protein S13	291	CAC	V	TAC	V	sSNPs
ECL22_ctg062	259	C	T	ID=GCNDDFGN_04528;Name=rpsM;db_xref=COG:COG0099;gene=rpsM;locus_tag=GCNDDFGN_04528;product=30S ribosomal protein S13	152	TCC	G	TTC	E	nsSNPs
ECL22_ctg062	312	G	A	ID=GCNDDFGN_04528;Name=rpsM;db_xref=COG:COG0099;gene=rpsM;locus_tag=GCNDDFGN_04528;product=30S ribosomal protein S13	99	GAT	I	AAT	I	sSNPs
ECL22_ctg062	338	T	C	ID=GCNDDFGN_04528;Name=rpsM;db_xref=COG:COG0099;gene=rpsM;locus_tag=GCNDDFGN_04528;product=30S ribosomal protein S13	73	GAT	I	GAC	V	nsSNPs
ECL22_ctg062	704	A	G							ncSNPs
ECL22_ctg062	924	G	A	ID=GCNDDFGN_04529;Name=secY;db_xref=COG:COG0201;gene=secY;locus_tag=GCNDDFGN_04529;product=Protein translocase subunit SecY	1113	GGT	T	AGT	T	sSNPs
ECL22_ctg062	1200	A	G	ID=GCNDDFGN_04529;Name=secY;db_xref=COG:COG0201;gene=secY;locus_tag=GCNDDFGN_04529;product=Protein translocase subunit SecY	837	AAA	F	GAA	F	sSNPs
ECL22_ctg062	1287	C	T	ID=GCNDDFGN_04529;Name=secY;db_xref=COG:COG0201;gene=secY;locus_tag=GCNDDFGN_04529;product=Protein translocase subunit SecY	750	CTT	K	TTT	K	sSNPs
ECL22_ctg062	1434	C	T	ID=GCNDDFGN_04529;Name=secY;db_xref=COG:COG0201;gene=secY;locus_tag=GCNDDFGN_04529;product=Protein translocase subunit SecY	603	CGG	P	TGG	P	sSNPs
ECL22_ctg062	1443	T	G	ID=GCNDDFGN_04529;Name=secY;db_xref=COG:COG0201;gene=secY;locus_tag=GCNDDFGN_04529;product=Protein translocase subunit SecY	594	TCC	G	GCC	G	sSNPs
ECL22_ctg062	1452	G	A	ID=GCNDDFGN_04529;Name=secY;db_xref=COG:COG0201;gene=secY;locus_tag=GCNDDFGN_04529;product=Protein translocase subunit SecY	585	GAT	I	AAT	I	sSNPs
ECL22_ctg062	1806	G	A	ID=GCNDDFGN_04529;Name=secY;db_xref=COG:COG0201;gene=secY;locus_tag=GCNDDFGN_04529;product=Protein translocase subunit SecY	231	GAT	I	AAT	I	sSNPs
ECL22_ctg062	1905	G	A	ID=GCNDDFGN_04529;Name=secY;db_xref=COG:COG0201;gene=secY;locus_tag=GCNDDFGN_04529;product=Protein translocase subunit SecY	132	GAT	I	AAT	I	sSNPs
ECL22_ctg062	1959	A	T	ID=GCNDDFGN_04529;Name=secY;db_xref=COG:COG0201;gene=secY;locus_tag=GCNDDFGN_04529;product=Protein translocase subunit SecY	78	AAC	V	TAC	V	sSNPs
ECL22_ctg062	2142	A	C	ID=GCNDDFGN_04530;Name=rplO;db_xref=COG:COG0200;gene=rplO;locus_tag=GCNDDFGN_04530;product=50S ribosomal protein L15	337	AGA	S	AGC	A	nsSNPs
ECL22_ctg062	2164	A	G	ID=GCNDDFGN_04530;Name=rplO;db_xref=COG:COG0200;gene=rplO;locus_tag=GCNDDFGN_04530;product=50S ribosomal protein L15	315	AAT	I	GAT	I	sSNPs
ECL22_ctg062	2170	A	G	ID=GCNDDFGN_04530;Name=rplO;db_xref=COG:COG0200;gene=rplO;locus_tag=GCNDDFGN_04530;product=50S ribosomal protein L15	309	AAT	I	GAT	I	sSNPs
ECL22_ctg062	2602	A	G	ID=GCNDDFGN_04531;Name=rpmD;db_xref=COG:COG1841;gene=rpmD;locus_tag=GCNDDFGN_04531;product=50S ribosomal protein L30	60	ATG	H	GTG	H	sSNPs
ECL22_ctg062	2812	C	T	ID=GCNDDFGN_04532;Name=rpsE;db_xref=COG:COG0098;gene=rpsE;locus_tag=GCNDDFGN_04532;product=30S ribosomal protein S5	357	CCC	G	TCC	G	sSNPs
ECL22_ctg062	2869	T	G	ID=GCNDDFGN_04532;Name=rpsE;db_xref=COG:COG0098;gene=rpsE;locus_tag=GCNDDFGN_04532;product=30S ribosomal protein S5	300	TGA	S	GGA	S	sSNPs
ECL22_ctg062	2923	C	T	ID=GCNDDFGN_04532;Name=rpsE;db_xref=COG:COG0098;gene=rpsE;locus_tag=GCNDDFGN_04532;product=30S ribosomal protein S5	246	CTG	Q	TTG	Q	sSNPs
ECL22_ctg062	2932	G	A	ID=GCNDDFGN_04532;Name=rpsE;db_xref=COG:COG0098;gene=rpsE;locus_tag=GCNDDFGN_04532;product=30S ribosomal protein S5	237	GCC	G	ACC	G	sSNPs
ECL22_ctg062	3049	G	A	ID=GCNDDFGN_04532;Name=rpsE;db_xref=COG:COG0098;gene=rpsE;locus_tag=GCNDDFGN_04532;product=30S ribosomal protein S5	120	GCC	G	ACC	G	sSNPs
ECL22_ctg062	3052	T	C	ID=GCNDDFGN_04532;Name=rpsE;db_xref=COG:COG0098;gene=rpsE;locus_tag=GCNDDFGN_04532;product=30S ribosomal protein S5	117	TAC	V	CAC	V	sSNPs
ECL22_ctg062	3300	T	A	ID=GCNDDFGN_04533;Name=rplR;db_xref=COG:COG0256;gene=rplR;locus_tag=GCNDDFGN_04533;product=50S ribosomal protein L18	237	TGC	A	AGC	A	sSNPs
ECL22_ctg062	3303	A	G	ID=GCNDDFGN_04533;Name=rplR;db_xref=COG:COG0256;gene=rplR;locus_tag=GCNDDFGN_04533;product=50S ribosomal protein L18	234	AAC	V	GAC	V	sSNPs
ECL22_ctg062	3324	A	T	ID=GCNDDFGN_04533;Name=rplR;db_xref=COG:COG0256;gene=rplR;locus_tag=GCNDDFGN_04533;product=50S ribosomal protein L18	213	AGC	A	TGC	A	sSNPs
ECL22_ctg062	3345	G	A	ID=GCNDDFGN_04533;Name=rplR;db_xref=COG:COG0256;gene=rplR;locus_tag=GCNDDFGN_04533;product=50S ribosomal protein L18	192	GTA	Y	ATA	Y	sSNPs
ECL22_ctg062	3609	G	A							ncSNPs
ECL22_ctg062	3696	T	C							ncSNPs
ECL22_ctg064	431	G	A	ID=GCNDDFGN_04538;Name=rplD;db_xref=COG:COG0088;gene=rplD;locus_tag=GCNDDFGN_04538;product=50S ribosomal protein L4	324	GAT	I	AAT	I	sSNPs
ECL22_ctg064	590	A	T	ID=GCNDDFGN_04538;Name=rplD;db_xref=COG:COG0088;gene=rplD;locus_tag=GCNDDFGN_04538;product=50S ribosomal protein L4	165	AGA	S	TGA	S	sSNPs
ECL22_ctg064	897	A	G	ID=GCNDDFGN_04539;Name=rplC;db_xref=COG:COG0087;gene=rplC;locus_tag=GCNDDFGN_04539;product=50S ribosomal protein L3	498	ACC	G	GCC	G	sSNPs
ECL22_ctg064	1176	T	A	ID=GCNDDFGN_04539;Name=rplC;db_xref=COG:COG0087;gene=rplC;locus_tag=GCNDDFGN_04539;product=50S ribosomal protein L3	219	TAC	V	AAC	V	sSNPs
ECL22_ctg065	542	A	G	ID=GCNDDFGN_04544;Name=secE;db_xref=COG:COG0690;gene=secE;locus_tag=GCNDDFGN_04544;product=Protein translocase subunit SecE	189	ACA	T	ACG	T	sSNPs
ECL22_ctg065	641	C	T	ID=GCNDDFGN_04544;Name=secE;db_xref=COG:COG0690;gene=secE;locus_tag=GCNDDFGN_04544;product=Protein translocase subunit SecE	288	ATC	I	ATT	I	sSNPs
ECL22_ctg065	653	T	A	ID=GCNDDFGN_04544;Name=secE;db_xref=COG:COG0690;gene=secE;locus_tag=GCNDDFGN_04544;product=Protein translocase subunit SecE	300	GTT	V	GTA	V	sSNPs
ECL22_ctg065	807	A	T	ID=GCNDDFGN_04545;Name=nusG;db_xref=COG:COG0250;gene=nusG;locus_tag=GCNDDFGN_04545;product=Transcription termination/antitermination protein NusG	69	GCA	A	GCT	A	sSNPs
ECL22_ctg065	840	C	T	ID=GCNDDFGN_04545;Name=nusG;db_xref=COG:COG0250;gene=nusG;locus_tag=GCNDDFGN_04545;product=Transcription termination/antitermination protein NusG	102	AAC	N	AAT	N	sSNPs
ECL22_ctg065	852	G	A	ID=GCNDDFGN_04545;Name=nusG;db_xref=COG:COG0250;gene=nusG;locus_tag=GCNDDFGN_04545;product=Transcription termination/antitermination protein NusG	114	TTG	L	TTA	L	sSNPs
ECL22_ctg065	906	G	A	ID=GCNDDFGN_04545;Name=nusG;db_xref=COG:COG0250;gene=nusG;locus_tag=GCNDDFGN_04545;product=Transcription termination/antitermination protein NusG	168	CAG	Q	CAA	Q	sSNPs
ECL22_ctg065	1266	C	T	ID=GCNDDFGN_04545;Name=nusG;db_xref=COG:COG0250;gene=nusG;locus_tag=GCNDDFGN_04545;product=Transcription termination/antitermination protein NusG	528	GCC	A	GCT	A	sSNPs
ECL22_ctg065	1322	A	G							ncSNPs
ECL22_ctg065	1329	G	A							ncSNPs
ECL22_ctg065	1372	G	A							ncSNPs
ECL22_ctg065	1406	C	T							ncSNPs
ECL22_ctg065	1408	T	C							ncSNPs
ECL22_ctg065	1415	C	T							ncSNPs
ECL22_ctg065	1485	T	A	ID=GCNDDFGN_04546;Name=rplK;db_xref=COG:COG0080;gene=rplK;locus_tag=GCNDDFGN_04546;product=50S ribosomal protein L11	45	GCT	A	GCA	A	sSNPs
ECL22_ctg065	1572	A	C	ID=GCNDDFGN_04546;Name=rplK;db_xref=COG:COG0080;gene=rplK;locus_tag=GCNDDFGN_04546;product=50S ribosomal protein L11	132	GCA	A	GCC	A	sSNPs
ECL22_ctg065	1716	A	G	ID=GCNDDFGN_04546;Name=rplK;db_xref=COG:COG0080;gene=rplK;locus_tag=GCNDDFGN_04546;product=50S ribosomal protein L11	276	AAA	K	AAG	K	sSNPs
ECL22_ctg065	1756	C	T	ID=GCNDDFGN_04546;Name=rplK;db_xref=COG:COG0080;gene=rplK;locus_tag=GCNDDFGN_04546;product=50S ribosomal protein L11	316	CTG	L	TTG	L	sSNPs
ECL22_ctg065	1798	G	T	ID=GCNDDFGN_04546;Name=rplK;db_xref=COG:COG0080;gene=rplK;locus_tag=GCNDDFGN_04546;product=50S ribosomal protein L11	358	GCC	A	TCC	S	nsSNPs
ECL22_ctg065	1953	T	C	ID=GCNDDFGN_04547;Name=rplA;db_xref=COG:COG0081;gene=rplA;locus_tag=GCNDDFGN_04547;product=50S ribosomal protein L1	81	ATT	I	ATC	I	sSNPs
ECL22_ctg065	1974	G	T	ID=GCNDDFGN_04547;Name=rplA;db_xref=COG:COG0081;gene=rplA;locus_tag=GCNDDFGN_04547;product=50S ribosomal protein L1	102	GCG	A	GCT	A	sSNPs
ECL22_ctg065	1977	T	C	ID=GCNDDFGN_04547;Name=rplA;db_xref=COG:COG0081;gene=rplA;locus_tag=GCNDDFGN_04547;product=50S ribosomal protein L1	105	ACT	T	ACC	T	sSNPs
ECL22_ctg065	2025	T	C	ID=GCNDDFGN_04547;Name=rplA;db_xref=COG:COG0081;gene=rplA;locus_tag=GCNDDFGN_04547;product=50S ribosomal protein L1	153	GAT	D	GAC	D	sSNPs
ECL22_ctg065	2091	T	A	ID=GCNDDFGN_04547;Name=rplA;db_xref=COG:COG0081;gene=rplA;locus_tag=GCNDDFGN_04547;product=50S ribosomal protein L1	219	GTT	V	GTA	V	sSNPs
ECL22_ctg065	2310	T	C	ID=GCNDDFGN_04547;Name=rplA;db_xref=COG:COG0081;gene=rplA;locus_tag=GCNDDFGN_04547;product=50S ribosomal protein L1	438	ACT	T	ACC	T	sSNPs
ECL22_ctg065	2361	C	T	ID=GCNDDFGN_04547;Name=rplA;db_xref=COG:COG0081;gene=rplA;locus_tag=GCNDDFGN_04547;product=50S ribosomal protein L1	489	TAC	Y	TAT	Y	sSNPs
ECL22_ctg065	2469	T	A	ID=GCNDDFGN_04547;Name=rplA;db_xref=COG:COG0081;gene=rplA;locus_tag=GCNDDFGN_04547;product=50S ribosomal protein L1	597	GCT	A	GCA	A	sSNPs
ECL22_ctg065	2632	G	A							ncSNPs
ECL22_ctg065	2652	T	A							ncSNPs
ECL22_ctg065	2759	T	A							ncSNPs
ECL22_ctg065	2812	T	C							ncSNPs
ECL22_ctg068	909	T	C	ID=GCNDDFGN_04554;Name=rplN;db_xref=COG:COG0093;gene=rplN;locus_tag=GCNDDFGN_04554;product=50S ribosomal protein L14	264	AAT	N	AAC	N	sSNPs
ECL22_ctg068	1129	T	C	ID=GCNDDFGN_04555;Name=rplX;db_xref=COG:COG0198;gene=rplX;locus_tag=GCNDDFGN_04555;product=50S ribosomal protein L24	102	CTT	L	CTC	L	sSNPs
ECL22_ctg068	2189	G	A	ID=GCNDDFGN_04557;Name=rpsN;db_xref=COG:COG0199;gene=rpsN;locus_tag=GCNDDFGN_04557;product=30S ribosomal protein S14	279	GTG	V	GTA	V	sSNPs
ECL22_ctg073	120	C	T							ncSNPs
ECL22_ctg073	317	T	C							ncSNPs
ECL22_ctg073	611	A	C							ncSNPs
ECL22_ctg073	640	T	G							ncSNPs
ECL22_ctg073	833	G	C							ncSNPs
ECL22_ctg073	834	C	G							ncSNPs
ECL22_ctg073	847	G	C							ncSNPs
ECL22_ctg073	848	C	G							ncSNPs
ECL22_ctg073	863	C	T							ncSNPs
ECL22_ctg073	887	G	T							ncSNPs
ECL22_ctg073	889	T	C							ncSNPs
ECL22_ctg073	1156	C	A							ncSNPs
ECL22_ctg080	120	T	C							ncSNPs
ECL22_ctg080	129	A	G							ncSNPs
ECL22_ctg085	66	T	A	ID=GCNDDFGN_04572;db_xref=COG:COG1662;locus_tag=GCNDDFGN_04572;product=IS1 family transposase IS1R	439	TGT	T	TGA	S	nsSNPs
ECL22_ctg085	69	G	A	ID=GCNDDFGN_04572;db_xref=COG:COG1662;locus_tag=GCNDDFGN_04572;product=IS1 family transposase IS1R	436	GAG	L	GAA	F	nsSNPs
ECL22_ctg085	450	G	A	ID=GCNDDFGN_04572;db_xref=COG:COG1662;locus_tag=GCNDDFGN_04572;product=IS1 family transposase IS1R	55	AAG	L	AAA	F	nsSNPs
ECL22_ctg085	453	A	G	ID=GCNDDFGN_04572;db_xref=COG:COG1662;locus_tag=GCNDDFGN_04572;product=IS1 family transposase IS1R	52	TGA	S	TGG	P	nsSNPs
ECL22_ctg085	456	T	G	ID=GCNDDFGN_04572;db_xref=COG:COG1662;locus_tag=GCNDDFGN_04572;product=IS1 family transposase IS1R	49	CGT	T	CGG	P	nsSNPs

## Sheet: ECL22.R6--ECL22.snp.annotation
Table S3. SNP of phage-resistant mutants.
REFID	POS	REFBASIC	VARIANT	PRODUCT	GenePOS	REFCODON	REFAMINO	VARIANTCODON	VARIANTAMINO	Category
ECL22_ctg008	122	A	G							ncSNPs
ECL22_ctg009	120	A	T							ncSNPs
ECL22_ctg009	144	G	T							ncSNPs
ECL22_ctg009	158	A	T							ncSNPs
ECL22_ctg017	167448	A	T	ID=GCNDDFGN_02961;Name=fusA_2;db_xref=COG:COG0480;gene=fusA_2;locus_tag=GCNDDFGN_02961;product=Elongation factor G	1152	GCA	A	GCT	A	sSNPs
ECL22_ctg017	167553	G	A	ID=GCNDDFGN_02961;Name=fusA_2;db_xref=COG:COG0480;gene=fusA_2;locus_tag=GCNDDFGN_02961;product=Elongation factor G	1257	GCG	A	GCA	A	sSNPs
ECL22_ctg017	167634	C	T	ID=GCNDDFGN_02961;Name=fusA_2;db_xref=COG:COG0480;gene=fusA_2;locus_tag=GCNDDFGN_02961;product=Elongation factor G	1338	CGC	R	CGT	R	sSNPs
ECL22_ctg017	167796	T	C	ID=GCNDDFGN_02961;Name=fusA_2;db_xref=COG:COG0480;gene=fusA_2;locus_tag=GCNDDFGN_02961;product=Elongation factor G	1500	GAT	D	GAC	D	sSNPs
ECL22_ctg017	167949	A	T	ID=GCNDDFGN_02961;Name=fusA_2;db_xref=COG:COG0480;gene=fusA_2;locus_tag=GCNDDFGN_02961;product=Elongation factor G	1653	CCA	P	CCT	P	sSNPs
ECL22_ctg017	167967	C	T	ID=GCNDDFGN_02961;Name=fusA_2;db_xref=COG:COG0480;gene=fusA_2;locus_tag=GCNDDFGN_02961;product=Elongation factor G	1671	ATC	I	ATT	I	sSNPs
ECL22_ctg017	167973	A	G	ID=GCNDDFGN_02961;Name=fusA_2;db_xref=COG:COG0480;gene=fusA_2;locus_tag=GCNDDFGN_02961;product=Elongation factor G	1677	GAA	E	GAG	E	sSNPs
ECL22_ctg017	168012	T	A	ID=GCNDDFGN_02961;Name=fusA_2;db_xref=COG:COG0480;gene=fusA_2;locus_tag=GCNDDFGN_02961;product=Elongation factor G	1716	GTT	V	GTA	V	sSNPs
ECL22_ctg017	168022	A	G	ID=GCNDDFGN_02961;Name=fusA_2;db_xref=COG:COG0480;gene=fusA_2;locus_tag=GCNDDFGN_02961;product=Elongation factor G	1726	ATC	I	GTC	V	nsSNPs
ECL22_ctg017	168024	C	T	ID=GCNDDFGN_02961;Name=fusA_2;db_xref=COG:COG0480;gene=fusA_2;locus_tag=GCNDDFGN_02961;product=Elongation factor G	1728	ATC	I	ATT	I	sSNPs
ECL22_ctg017	168141	A	G	ID=GCNDDFGN_02961;Name=fusA_2;db_xref=COG:COG0480;gene=fusA_2;locus_tag=GCNDDFGN_02961;product=Elongation factor G	1845	CCA	P	CCG	P	sSNPs
ECL22_ctg017	168312	T	A	ID=GCNDDFGN_02961;Name=fusA_2;db_xref=COG:COG0480;gene=fusA_2;locus_tag=GCNDDFGN_02961;product=Elongation factor G	2016	TCT	S	TCA	S	sSNPs
ECL22_ctg017	168339	C	T	ID=GCNDDFGN_02961;Name=fusA_2;db_xref=COG:COG0480;gene=fusA_2;locus_tag=GCNDDFGN_02961;product=Elongation factor G	2043	ACC	T	ACT	T	sSNPs
ECL22_ctg017	168369	T	G	ID=GCNDDFGN_02961;Name=fusA_2;db_xref=COG:COG0480;gene=fusA_2;locus_tag=GCNDDFGN_02961;product=Elongation factor G	2073	CCT	P	CCG	P	sSNPs
ECL22_ctg017	168393	T	C	ID=GCNDDFGN_02961;Name=fusA_2;db_xref=COG:COG0480;gene=fusA_2;locus_tag=GCNDDFGN_02961;product=Elongation factor G	2097	ATT	I	ATC	I	sSNPs
ECL22_ctg017	168448	A	G							ncSNPs
ECL22_ctg017	168449	G	A							ncSNPs
ECL22_ctg017	168567	C	T							ncSNPs
ECL22_ctg017	168585	T	A							ncSNPs
ECL22_ctg017	168603	T	C							ncSNPs
ECL22_ctg017	168607	T	G							ncSNPs
ECL22_ctg017	168618	A	T							ncSNPs
ECL22_ctg017	168624	C	T							ncSNPs
ECL22_ctg017	168690	C	T							ncSNPs
ECL22_ctg017	168816	A	T							ncSNPs
ECL22_ctg017	168834	G	A							ncSNPs
ECL22_ctg017	168869	T	A							ncSNPs
ECL22_ctg030	87	G	A							ncSNPs
ECL22_ctg049	538	T	C							ncSNPs
ECL22_ctg049	564	A	G							ncSNPs
ECL22_ctg049	913	T	C	ID=GCNDDFGN_04425;eC_number=2.7.7.6;Name=rpoB;db_xref=COG:COG0085;gene=rpoB;locus_tag=GCNDDFGN_04425;product=DNA-directed RNA polymerase subunit beta	144	GGT	G	GGC	G	sSNPs
ECL22_ctg049	964	C	T	ID=GCNDDFGN_04425;eC_number=2.7.7.6;Name=rpoB;db_xref=COG:COG0085;gene=rpoB;locus_tag=GCNDDFGN_04425;product=DNA-directed RNA polymerase subunit beta	195	AAC	N	AAT	N	sSNPs
ECL22_ctg049	1751	T	G	ID=GCNDDFGN_04425;eC_number=2.7.7.6;Name=rpoB;db_xref=COG:COG0085;gene=rpoB;locus_tag=GCNDDFGN_04425;product=DNA-directed RNA polymerase subunit beta	982	TCT	S	GCT	A	nsSNPs
ECL22_ctg049	1861	A	C	ID=GCNDDFGN_04425;eC_number=2.7.7.6;Name=rpoB;db_xref=COG:COG0085;gene=rpoB;locus_tag=GCNDDFGN_04425;product=DNA-directed RNA polymerase subunit beta	1092	GTA	V	GTC	V	sSNPs
ECL22_ctg049	2740	C	T	ID=GCNDDFGN_04425;eC_number=2.7.7.6;Name=rpoB;db_xref=COG:COG0085;gene=rpoB;locus_tag=GCNDDFGN_04425;product=DNA-directed RNA polymerase subunit beta	1971	ACC	T	ACT	T	sSNPs
ECL22_ctg050	1335	C	G	ID=GCNDDFGN_04446;eC_number=7.1.2.2;Name=atpA;gene=atpA;locus_tag=GCNDDFGN_04446;product=ATP synthase subunit alpha	978	CGC	A	GGC	A	sSNPs
ECL22_ctg050	3101	C	T	ID=GCNDDFGN_04448;Name=atpF;db_xref=COG:COG0711;gene=atpF;locus_tag=GCNDDFGN_04448;product=ATP synthase subunit b	243	CTT	K	TTT	K	sSNPs
ECL22_ctg050	3446	A	T	ID=GCNDDFGN_04449;Name=atpE;db_xref=COG:COG0636;gene=atpE;locus_tag=GCNDDFGN_04449;product=ATP synthase subunit c	186	AGC	A	TGC	A	sSNPs
ECL22_ctg062	120	C	T	ID=GCNDDFGN_04528;Name=rpsM;db_xref=COG:COG0099;gene=rpsM;locus_tag=GCNDDFGN_04528;product=30S ribosomal protein S13	291	CAC	V	TAC	V	sSNPs
ECL22_ctg062	259	C	T	ID=GCNDDFGN_04528;Name=rpsM;db_xref=COG:COG0099;gene=rpsM;locus_tag=GCNDDFGN_04528;product=30S ribosomal protein S13	152	TCC	G	TTC	E	nsSNPs
ECL22_ctg062	312	G	A	ID=GCNDDFGN_04528;Name=rpsM;db_xref=COG:COG0099;gene=rpsM;locus_tag=GCNDDFGN_04528;product=30S ribosomal protein S13	99	GAT	I	AAT	I	sSNPs
ECL22_ctg062	338	T	C	ID=GCNDDFGN_04528;Name=rpsM;db_xref=COG:COG0099;gene=rpsM;locus_tag=GCNDDFGN_04528;product=30S ribosomal protein S13	73	GAT	I	GAC	V	nsSNPs
ECL22_ctg062	704	A	G							ncSNPs
ECL22_ctg062	924	G	A	ID=GCNDDFGN_04529;Name=secY;db_xref=COG:COG0201;gene=secY;locus_tag=GCNDDFGN_04529;product=Protein translocase subunit SecY	1113	GGT	T	AGT	T	sSNPs
ECL22_ctg062	1200	A	G	ID=GCNDDFGN_04529;Name=secY;db_xref=COG:COG0201;gene=secY;locus_tag=GCNDDFGN_04529;product=Protein translocase subunit SecY	837	AAA	F	GAA	F	sSNPs
ECL22_ctg062	1287	C	T	ID=GCNDDFGN_04529;Name=secY;db_xref=COG:COG0201;gene=secY;locus_tag=GCNDDFGN_04529;product=Protein translocase subunit SecY	750	CTT	K	TTT	K	sSNPs
ECL22_ctg062	1434	C	T	ID=GCNDDFGN_04529;Name=secY;db_xref=COG:COG0201;gene=secY;locus_tag=GCNDDFGN_04529;product=Protein translocase subunit SecY	603	CGG	P	TGG	P	sSNPs
ECL22_ctg062	1443	T	G	ID=GCNDDFGN_04529;Name=secY;db_xref=COG:COG0201;gene=secY;locus_tag=GCNDDFGN_04529;product=Protein translocase subunit SecY	594	TCC	G	GCC	G	sSNPs
ECL22_ctg062	1452	G	A	ID=GCNDDFGN_04529;Name=secY;db_xref=COG:COG0201;gene=secY;locus_tag=GCNDDFGN_04529;product=Protein translocase subunit SecY	585	GAT	I	AAT	I	sSNPs
ECL22_ctg062	1686	A	G	ID=GCNDDFGN_04529;Name=secY;db_xref=COG:COG0201;gene=secY;locus_tag=GCNDDFGN_04529;product=Protein translocase subunit SecY	351	ACT	S	GCT	S	sSNPs
ECL22_ctg062	1803	A	G	ID=GCNDDFGN_04529;Name=secY;db_xref=COG:COG0201;gene=secY;locus_tag=GCNDDFGN_04529;product=Protein translocase subunit SecY	234	AAA	F	GAA	F	sSNPs
ECL22_ctg062	1806	G	A	ID=GCNDDFGN_04529;Name=secY;db_xref=COG:COG0201;gene=secY;locus_tag=GCNDDFGN_04529;product=Protein translocase subunit SecY	231	GAT	I	AAT	I	sSNPs
ECL22_ctg062	1905	G	A	ID=GCNDDFGN_04529;Name=secY;db_xref=COG:COG0201;gene=secY;locus_tag=GCNDDFGN_04529;product=Protein translocase subunit SecY	132	GAT	I	AAT	I	sSNPs
ECL22_ctg062	1959	A	T	ID=GCNDDFGN_04529;Name=secY;db_xref=COG:COG0201;gene=secY;locus_tag=GCNDDFGN_04529;product=Protein translocase subunit SecY	78	AAC	V	TAC	V	sSNPs
ECL22_ctg062	2142	A	C	ID=GCNDDFGN_04530;Name=rplO;db_xref=COG:COG0200;gene=rplO;locus_tag=GCNDDFGN_04530;product=50S ribosomal protein L15	337	AGA	S	AGC	A	nsSNPs
ECL22_ctg062	2164	A	G	ID=GCNDDFGN_04530;Name=rplO;db_xref=COG:COG0200;gene=rplO;locus_tag=GCNDDFGN_04530;product=50S ribosomal protein L15	315	AAT	I	GAT	I	sSNPs
ECL22_ctg062	2170	A	G	ID=GCNDDFGN_04530;Name=rplO;db_xref=COG:COG0200;gene=rplO;locus_tag=GCNDDFGN_04530;product=50S ribosomal protein L15	309	AAT	I	GAT	I	sSNPs
ECL22_ctg062	2602	A	G	ID=GCNDDFGN_04531;Name=rpmD;db_xref=COG:COG1841;gene=rpmD;locus_tag=GCNDDFGN_04531;product=50S ribosomal protein L30	60	ATG	H	GTG	H	sSNPs
ECL22_ctg062	2812	C	T	ID=GCNDDFGN_04532;Name=rpsE;db_xref=COG:COG0098;gene=rpsE;locus_tag=GCNDDFGN_04532;product=30S ribosomal protein S5	357	CCC	G	TCC	G	sSNPs
ECL22_ctg062	2869	T	G	ID=GCNDDFGN_04532;Name=rpsE;db_xref=COG:COG0098;gene=rpsE;locus_tag=GCNDDFGN_04532;product=30S ribosomal protein S5	300	TGA	S	GGA	S	sSNPs
ECL22_ctg062	2923	C	T	ID=GCNDDFGN_04532;Name=rpsE;db_xref=COG:COG0098;gene=rpsE;locus_tag=GCNDDFGN_04532;product=30S ribosomal protein S5	246	CTG	Q	TTG	Q	sSNPs
ECL22_ctg062	2932	G	A	ID=GCNDDFGN_04532;Name=rpsE;db_xref=COG:COG0098;gene=rpsE;locus_tag=GCNDDFGN_04532;product=30S ribosomal protein S5	237	GCC	G	ACC	G	sSNPs
ECL22_ctg062	3049	G	A	ID=GCNDDFGN_04532;Name=rpsE;db_xref=COG:COG0098;gene=rpsE;locus_tag=GCNDDFGN_04532;product=30S ribosomal protein S5	120	GCC	G	ACC	G	sSNPs
ECL22_ctg062	3052	T	C	ID=GCNDDFGN_04532;Name=rpsE;db_xref=COG:COG0098;gene=rpsE;locus_tag=GCNDDFGN_04532;product=30S ribosomal protein S5	117	TAC	V	CAC	V	sSNPs
ECL22_ctg062	3300	T	A	ID=GCNDDFGN_04533;Name=rplR;db_xref=COG:COG0256;gene=rplR;locus_tag=GCNDDFGN_04533;product=50S ribosomal protein L18	237	TGC	A	AGC	A	sSNPs
ECL22_ctg062	3303	A	G	ID=GCNDDFGN_04533;Name=rplR;db_xref=COG:COG0256;gene=rplR;locus_tag=GCNDDFGN_04533;product=50S ribosomal protein L18	234	AAC	V	GAC	V	sSNPs
ECL22_ctg062	3324	A	T	ID=GCNDDFGN_04533;Name=rplR;db_xref=COG:COG0256;gene=rplR;locus_tag=GCNDDFGN_04533;product=50S ribosomal protein L18	213	AGC	A	TGC	A	sSNPs
ECL22_ctg062	3345	G	A	ID=GCNDDFGN_04533;Name=rplR;db_xref=COG:COG0256;gene=rplR;locus_tag=GCNDDFGN_04533;product=50S ribosomal protein L18	192	GTA	Y	ATA	Y	sSNPs
ECL22_ctg062	3609	G	A							ncSNPs
ECL22_ctg062	3696	T	C							ncSNPs
ECL22_ctg064	431	G	A	ID=GCNDDFGN_04538;Name=rplD;db_xref=COG:COG0088;gene=rplD;locus_tag=GCNDDFGN_04538;product=50S ribosomal protein L4	324	GAT	I	AAT	I	sSNPs
ECL22_ctg064	590	A	T	ID=GCNDDFGN_04538;Name=rplD;db_xref=COG:COG0088;gene=rplD;locus_tag=GCNDDFGN_04538;product=50S ribosomal protein L4	165	AGA	S	TGA	S	sSNPs
ECL22_ctg064	897	A	G	ID=GCNDDFGN_04539;Name=rplC;db_xref=COG:COG0087;gene=rplC;locus_tag=GCNDDFGN_04539;product=50S ribosomal protein L3	498	ACC	G	GCC	G	sSNPs
ECL22_ctg064	1176	T	A	ID=GCNDDFGN_04539;Name=rplC;db_xref=COG:COG0087;gene=rplC;locus_tag=GCNDDFGN_04539;product=50S ribosomal protein L3	219	TAC	V	AAC	V	sSNPs
ECL22_ctg065	542	A	G	ID=GCNDDFGN_04544;Name=secE;db_xref=COG:COG0690;gene=secE;locus_tag=GCNDDFGN_04544;product=Protein translocase subunit SecE	189	ACA	T	ACG	T	sSNPs
ECL22_ctg065	641	C	T	ID=GCNDDFGN_04544;Name=secE;db_xref=COG:COG0690;gene=secE;locus_tag=GCNDDFGN_04544;product=Protein translocase subunit SecE	288	ATC	I	ATT	I	sSNPs
ECL22_ctg065	653	T	A	ID=GCNDDFGN_04544;Name=secE;db_xref=COG:COG0690;gene=secE;locus_tag=GCNDDFGN_04544;product=Protein translocase subunit SecE	300	GTT	V	GTA	V	sSNPs
ECL22_ctg065	807	A	T	ID=GCNDDFGN_04545;Name=nusG;db_xref=COG:COG0250;gene=nusG;locus_tag=GCNDDFGN_04545;product=Transcription termination/antitermination protein NusG	69	GCA	A	GCT	A	sSNPs
ECL22_ctg065	840	C	T	ID=GCNDDFGN_04545;Name=nusG;db_xref=COG:COG0250;gene=nusG;locus_tag=GCNDDFGN_04545;product=Transcription termination/antitermination protein NusG	102	AAC	N	AAT	N	sSNPs
ECL22_ctg065	852	G	A	ID=GCNDDFGN_04545;Name=nusG;db_xref=COG:COG0250;gene=nusG;locus_tag=GCNDDFGN_04545;product=Transcription termination/antitermination protein NusG	114	TTG	L	TTA	L	sSNPs
ECL22_ctg065	906	G	A	ID=GCNDDFGN_04545;Name=nusG;db_xref=COG:COG0250;gene=nusG;locus_tag=GCNDDFGN_04545;product=Transcription termination/antitermination protein NusG	168	CAG	Q	CAA	Q	sSNPs
ECL22_ctg065	1266	C	T	ID=GCNDDFGN_04545;Name=nusG;db_xref=COG:COG0250;gene=nusG;locus_tag=GCNDDFGN_04545;product=Transcription termination/antitermination protein NusG	528	GCC	A	GCT	A	sSNPs
ECL22_ctg065	1322	A	G							ncSNPs
ECL22_ctg065	1329	G	A							ncSNPs
ECL22_ctg065	1372	G	A							ncSNPs
ECL22_ctg065	1408	T	C							ncSNPs
ECL22_ctg065	1415	C	T							ncSNPs
ECL22_ctg065	1485	T	A	ID=GCNDDFGN_04546;Name=rplK;db_xref=COG:COG0080;gene=rplK;locus_tag=GCNDDFGN_04546;product=50S ribosomal protein L11	45	GCT	A	GCA	A	sSNPs
ECL22_ctg065	1572	A	C	ID=GCNDDFGN_04546;Name=rplK;db_xref=COG:COG0080;gene=rplK;locus_tag=GCNDDFGN_04546;product=50S ribosomal protein L11	132	GCA	A	GCC	A	sSNPs
ECL22_ctg065	1585	C	A	ID=GCNDDFGN_04546;Name=rplK;db_xref=COG:COG0080;gene=rplK;locus_tag=GCNDDFGN_04546;product=50S ribosomal protein L11	145	CTG	L	ATG	M	nsSNPs
ECL22_ctg065	1716	A	G	ID=GCNDDFGN_04546;Name=rplK;db_xref=COG:COG0080;gene=rplK;locus_tag=GCNDDFGN_04546;product=50S ribosomal protein L11	276	AAA	K	AAG	K	sSNPs
ECL22_ctg065	1756	C	T	ID=GCNDDFGN_04546;Name=rplK;db_xref=COG:COG0080;gene=rplK;locus_tag=GCNDDFGN_04546;product=50S ribosomal protein L11	316	CTG	L	TTG	L	sSNPs
ECL22_ctg065	1798	G	T	ID=GCNDDFGN_04546;Name=rplK;db_xref=COG:COG0080;gene=rplK;locus_tag=GCNDDFGN_04546;product=50S ribosomal protein L11	358	GCC	A	TCC	S	nsSNPs
ECL22_ctg065	1953	T	C	ID=GCNDDFGN_04547;Name=rplA;db_xref=COG:COG0081;gene=rplA;locus_tag=GCNDDFGN_04547;product=50S ribosomal protein L1	81	ATT	I	ATC	I	sSNPs
ECL22_ctg065	1974	G	T	ID=GCNDDFGN_04547;Name=rplA;db_xref=COG:COG0081;gene=rplA;locus_tag=GCNDDFGN_04547;product=50S ribosomal protein L1	102	GCG	A	GCT	A	sSNPs
ECL22_ctg065	1977	T	C	ID=GCNDDFGN_04547;Name=rplA;db_xref=COG:COG0081;gene=rplA;locus_tag=GCNDDFGN_04547;product=50S ribosomal protein L1	105	ACT	T	ACC	T	sSNPs
ECL22_ctg065	2025	T	C	ID=GCNDDFGN_04547;Name=rplA;db_xref=COG:COG0081;gene=rplA;locus_tag=GCNDDFGN_04547;product=50S ribosomal protein L1	153	GAT	D	GAC	D	sSNPs
ECL22_ctg065	2091	T	A	ID=GCNDDFGN_04547;Name=rplA;db_xref=COG:COG0081;gene=rplA;locus_tag=GCNDDFGN_04547;product=50S ribosomal protein L1	219	GTT	V	GTA	V	sSNPs
ECL22_ctg065	2310	T	C	ID=GCNDDFGN_04547;Name=rplA;db_xref=COG:COG0081;gene=rplA;locus_tag=GCNDDFGN_04547;product=50S ribosomal protein L1	438	ACT	T	ACC	T	sSNPs
ECL22_ctg065	2361	C	T	ID=GCNDDFGN_04547;Name=rplA;db_xref=COG:COG0081;gene=rplA;locus_tag=GCNDDFGN_04547;product=50S ribosomal protein L1	489	TAC	Y	TAT	Y	sSNPs
ECL22_ctg065	2469	T	A	ID=GCNDDFGN_04547;Name=rplA;db_xref=COG:COG0081;gene=rplA;locus_tag=GCNDDFGN_04547;product=50S ribosomal protein L1	597	GCT	A	GCA	A	sSNPs
ECL22_ctg065	2632	G	A							ncSNPs
ECL22_ctg065	2652	T	A							ncSNPs
ECL22_ctg065	2759	T	A							ncSNPs
ECL22_ctg065	2812	T	C							ncSNPs
ECL22_ctg068	909	T	C	ID=GCNDDFGN_04554;Name=rplN;db_xref=COG:COG0093;gene=rplN;locus_tag=GCNDDFGN_04554;product=50S ribosomal protein L14	264	AAT	N	AAC	N	sSNPs
ECL22_ctg068	1129	T	C	ID=GCNDDFGN_04555;Name=rplX;db_xref=COG:COG0198;gene=rplX;locus_tag=GCNDDFGN_04555;product=50S ribosomal protein L24	102	CTT	L	CTC	L	sSNPs
ECL22_ctg068	2189	G	A	ID=GCNDDFGN_04557;Name=rpsN;db_xref=COG:COG0199;gene=rpsN;locus_tag=GCNDDFGN_04557;product=30S ribosomal protein S14	279	GTG	V	GTA	V	sSNPs
ECL22_ctg073	120	C	T							ncSNPs
ECL22_ctg073	317	T	C							ncSNPs
ECL22_ctg073	611	A	C							ncSNPs
ECL22_ctg073	640	T	G							ncSNPs
ECL22_ctg073	833	G	C							ncSNPs
ECL22_ctg073	834	C	G							ncSNPs
ECL22_ctg073	863	C	T							ncSNPs
ECL22_ctg073	887	G	T							ncSNPs
ECL22_ctg073	889	T	C							ncSNPs
ECL22_ctg073	1156	C	A							ncSNPs
ECL22_ctg077	1167	T	C							ncSNPs
ECL22_ctg080	120	T	C							ncSNPs
ECL22_ctg080	129	A	G							ncSNPs
ECL22_ctg085	66	T	A	ID=GCNDDFGN_04572;db_xref=COG:COG1662;locus_tag=GCNDDFGN_04572;product=IS1 family transposase IS1R	439	TGT	T	TGA	S	nsSNPs
ECL22_ctg085	69	G	A	ID=GCNDDFGN_04572;db_xref=COG:COG1662;locus_tag=GCNDDFGN_04572;product=IS1 family transposase IS1R	436	GAG	L	GAA	F	nsSNPs
ECL22_ctg085	450	G	A	ID=GCNDDFGN_04572;db_xref=COG:COG1662;locus_tag=GCNDDFGN_04572;product=IS1 family transposase IS1R	55	AAG	L	AAA	F	nsSNPs
ECL22_ctg085	453	A	G	ID=GCNDDFGN_04572;db_xref=COG:COG1662;locus_tag=GCNDDFGN_04572;product=IS1 family transposase IS1R	52	TGA	S	TGG	P	nsSNPs
ECL22_ctg085	456	T	G	ID=GCNDDFGN_04572;db_xref=COG:COG1662;locus_tag=GCNDDFGN_04572;product=IS1 family transposase IS1R	49	CGT	T	CGG	P	nsSNPs

## Sheet: Venn
ECL22.R3 & ECL22.R4 & ECL22.R6	ECL22.R3 & ECL22.R4	ECL22.R3 & ECL22.R6	ECL22.R4 & ECL22.R6	ECL22.R3 only	ECL22.R4 only	ECL22.R6 only
E1L22_ctg008_122	E1L22_ctg008_122	E1L22_ctg008_122	E1L22_ctg008_122	E1L22_ctg011_94251	E1L22_ctg008_278989	E1L22_ctg009_158
E1L22_ctg017_167553	E1L22_ctg011_94232	E1L22_ctg009_120	E1L22_ctg017_167553	E1L22_ctg017_167331	E1L22_ctg011_94070	E1L22_ctg017_167448
E1L22_ctg017_167634	E1L22_ctg017_167553	E1L22_ctg009_144	E1L22_ctg017_167634	E1L22_ctg017_168891	E1L22_ctg073_848	E1L22_ctg062_1686
E1L22_ctg017_167796	E1L22_ctg017_167634	E1L22_ctg017_167553	E1L22_ctg017_167796	E1L22_ctg034_88791		E1L22_ctg062_1803
E1L22_ctg017_167949	E1L22_ctg017_167796	E1L22_ctg017_167634	E1L22_ctg017_167949			E1L22_ctg065_1585
E1L22_ctg017_167967	E1L22_ctg017_167949	E1L22_ctg017_167796	E1L22_ctg017_167967			E1L22_ctg077_1167
E1L22_ctg017_167973	E1L22_ctg017_167967	E1L22_ctg017_167949	E1L22_ctg017_167973
E1L22_ctg017_168022	E1L22_ctg017_167973	E1L22_ctg017_167967	E1L22_ctg017_168012
E1L22_ctg017_168024	E1L22_ctg017_168022	E1L22_ctg017_167973	E1L22_ctg017_168022
E1L22_ctg017_168141	E1L22_ctg017_168024	E1L22_ctg017_168022	E1L22_ctg017_168024
E1L22_ctg017_168312	E1L22_ctg017_168141	E1L22_ctg017_168024	E1L22_ctg017_168141
E1L22_ctg017_168339	E1L22_ctg017_168312	E1L22_ctg017_168141	E1L22_ctg017_168312
E1L22_ctg017_168369	E1L22_ctg017_168339	E1L22_ctg017_168312	E1L22_ctg017_168339
E1L22_ctg017_168393	E1L22_ctg017_168369	E1L22_ctg017_168339	E1L22_ctg017_168369
E1L22_ctg017_168448	E1L22_ctg017_168393	E1L22_ctg017_168369	E1L22_ctg017_168393
E1L22_ctg017_168449	E1L22_ctg017_168448	E1L22_ctg017_168393	E1L22_ctg017_168448
E1L22_ctg017_168567	E1L22_ctg017_168449	E1L22_ctg017_168448	E1L22_ctg017_168449
E1L22_ctg017_168585	E1L22_ctg017_168567	E1L22_ctg017_168449	E1L22_ctg017_168567
E1L22_ctg017_168603	E1L22_ctg017_168585	E1L22_ctg017_168567	E1L22_ctg017_168585
E1L22_ctg017_168618	E1L22_ctg017_168603	E1L22_ctg017_168585	E1L22_ctg017_168603
E1L22_ctg017_168624	E1L22_ctg017_168618	E1L22_ctg017_168603	E1L22_ctg017_168618
E1L22_ctg017_168690	E1L22_ctg017_168624	E1L22_ctg017_168607	E1L22_ctg017_168624
E1L22_ctg017_168816	E1L22_ctg017_168690	E1L22_ctg017_168618	E1L22_ctg017_168690
E1L22_ctg017_168834	E1L22_ctg017_168816	E1L22_ctg017_168624	E1L22_ctg017_168816
E1L22_ctg017_168869	E1L22_ctg017_168834	E1L22_ctg017_168690	E1L22_ctg017_168834
E1L22_ctg049_538	E1L22_ctg017_168869	E1L22_ctg017_168816	E1L22_ctg017_168869
E1L22_ctg049_564	E1L22_ctg049_538	E1L22_ctg017_168834	E1L22_ctg049_538
E1L22_ctg049_913	E1L22_ctg049_564	E1L22_ctg017_168869	E1L22_ctg049_564
E1L22_ctg049_964	E1L22_ctg049_913	E1L22_ctg049_538	E1L22_ctg049_913
E1L22_ctg049_1751	E1L22_ctg049_964	E1L22_ctg049_564	E1L22_ctg049_964
E1L22_ctg049_1861	E1L22_ctg049_1751	E1L22_ctg049_913	E1L22_ctg049_1751
E1L22_ctg049_2740	E1L22_ctg049_1861	E1L22_ctg049_964	E1L22_ctg049_1861
E1L22_ctg050_1335	E1L22_ctg049_2740	E1L22_ctg049_1751	E1L22_ctg049_2740
E1L22_ctg050_3101	E1L22_ctg050_1335	E1L22_ctg049_1861	E1L22_ctg050_1335
E1L22_ctg050_3446	E1L22_ctg050_3101	E1L22_ctg049_2740	E1L22_ctg050_3101
E1L22_ctg062_120	E1L22_ctg050_3446	E1L22_ctg050_1335	E1L22_ctg050_3446
E1L22_ctg062_259	E1L22_ctg062_120	E1L22_ctg050_3101	E1L22_ctg062_120
E1L22_ctg062_312	E1L22_ctg062_259	E1L22_ctg050_3446	E1L22_ctg062_259
E1L22_ctg062_338	E1L22_ctg062_312	E1L22_ctg062_120	E1L22_ctg062_312
E1L22_ctg062_704	E1L22_ctg062_338	E1L22_ctg062_259	E1L22_ctg062_338
E1L22_ctg062_924	E1L22_ctg062_704	E1L22_ctg062_312	E1L22_ctg062_704
E1L22_ctg062_1200	E1L22_ctg062_924	E1L22_ctg062_338	E1L22_ctg062_924
E1L22_ctg062_1287	E1L22_ctg062_1200	E1L22_ctg062_704	E1L22_ctg062_1200
E1L22_ctg062_1434	E1L22_ctg062_1287	E1L22_ctg062_924	E1L22_ctg062_1287
E1L22_ctg062_1443	E1L22_ctg062_1434	E1L22_ctg062_1200	E1L22_ctg062_1434
E1L22_ctg062_1452	E1L22_ctg062_1443	E1L22_ctg062_1287	E1L22_ctg062_1443
E1L22_ctg062_1905	E1L22_ctg062_1452	E1L22_ctg062_1434	E1L22_ctg062_1452
E1L22_ctg062_1959	E1L22_ctg062_1905	E1L22_ctg062_1443	E1L22_ctg062_1806
E1L22_ctg062_2142	E1L22_ctg062_1959	E1L22_ctg062_1452	E1L22_ctg062_1905
E1L22_ctg062_2164	E1L22_ctg062_2142	E1L22_ctg062_1905	E1L22_ctg062_1959
E1L22_ctg062_2170	E1L22_ctg062_2164	E1L22_ctg062_1959	E1L22_ctg062_2142
E1L22_ctg062_2602	E1L22_ctg062_2170	E1L22_ctg062_2142	E1L22_ctg062_2164
E1L22_ctg062_2812	E1L22_ctg062_2602	E1L22_ctg062_2164	E1L22_ctg062_2170
E1L22_ctg062_2869	E1L22_ctg062_2812	E1L22_ctg062_2170	E1L22_ctg062_2602
E1L22_ctg062_2923	E1L22_ctg062_2869	E1L22_ctg062_2602	E1L22_ctg062_2812
E1L22_ctg062_2932	E1L22_ctg062_2923	E1L22_ctg062_2812	E1L22_ctg062_2869
E1L22_ctg062_3049	E1L22_ctg062_2932	E1L22_ctg062_2869	E1L22_ctg062_2923
E1L22_ctg062_3052	E1L22_ctg062_3049	E1L22_ctg062_2923	E1L22_ctg062_2932
E1L22_ctg062_3300	E1L22_ctg062_3052	E1L22_ctg062_2932	E1L22_ctg062_3049
E1L22_ctg062_3303	E1L22_ctg062_3300	E1L22_ctg062_3049	E1L22_ctg062_3052
E1L22_ctg062_3324	E1L22_ctg062_3303	E1L22_ctg062_3052	E1L22_ctg062_3300
E1L22_ctg062_3345	E1L22_ctg062_3324	E1L22_ctg062_3300	E1L22_ctg062_3303
E1L22_ctg062_3609	E1L22_ctg062_3345	E1L22_ctg062_3303	E1L22_ctg062_3324
E1L22_ctg062_3696	E1L22_ctg062_3609	E1L22_ctg062_3324	E1L22_ctg062_3345
E1L22_ctg064_431	E1L22_ctg062_3696	E1L22_ctg062_3345	E1L22_ctg062_3609
E1L22_ctg064_590	E1L22_ctg064_431	E1L22_ctg062_3609	E1L22_ctg062_3696
E1L22_ctg064_897	E1L22_ctg064_590	E1L22_ctg062_3696	E1L22_ctg064_431
E1L22_ctg064_1176	E1L22_ctg064_897	E1L22_ctg064_431	E1L22_ctg064_590
E1L22_ctg065_542	E1L22_ctg064_1176	E1L22_ctg064_590	E1L22_ctg064_897
E1L22_ctg065_641	E1L22_ctg065_542	E1L22_ctg064_897	E1L22_ctg064_1176
E1L22_ctg065_653	E1L22_ctg065_641	E1L22_ctg064_1176	E1L22_ctg065_542
E1L22_ctg065_807	E1L22_ctg065_653	E1L22_ctg065_542	E1L22_ctg065_641
E1L22_ctg065_840	E1L22_ctg065_807	E1L22_ctg065_641	E1L22_ctg065_653
E1L22_ctg065_852	E1L22_ctg065_840	E1L22_ctg065_653	E1L22_ctg065_807
E1L22_ctg065_1266	E1L22_ctg065_852	E1L22_ctg065_807	E1L22_ctg065_840
E1L22_ctg065_1322	E1L22_ctg065_1266	E1L22_ctg065_840	E1L22_ctg065_852
E1L22_ctg065_1329	E1L22_ctg065_1322	E1L22_ctg065_852	E1L22_ctg065_906
E1L22_ctg065_1372	E1L22_ctg065_1329	E1L22_ctg065_1266	E1L22_ctg065_1266
E1L22_ctg065_1408	E1L22_ctg065_1372	E1L22_ctg065_1322	E1L22_ctg065_1322
E1L22_ctg065_1415	E1L22_ctg065_1406	E1L22_ctg065_1329	E1L22_ctg065_1329
E1L22_ctg065_1485	E1L22_ctg065_1408	E1L22_ctg065_1372	E1L22_ctg065_1372
E1L22_ctg065_1572	E1L22_ctg065_1415	E1L22_ctg065_1408	E1L22_ctg065_1408
E1L22_ctg065_1716	E1L22_ctg065_1485	E1L22_ctg065_1415	E1L22_ctg065_1415
E1L22_ctg065_1756	E1L22_ctg065_1572	E1L22_ctg065_1485	E1L22_ctg065_1485
E1L22_ctg065_1798	E1L22_ctg065_1716	E1L22_ctg065_1572	E1L22_ctg065_1572
E1L22_ctg065_1953	E1L22_ctg065_1756	E1L22_ctg065_1716	E1L22_ctg065_1716
E1L22_ctg065_1974	E1L22_ctg065_1798	E1L22_ctg065_1756	E1L22_ctg065_1756
E1L22_ctg065_1977	E1L22_ctg065_1953	E1L22_ctg065_1798	E1L22_ctg065_1798
E1L22_ctg065_2025	E1L22_ctg065_1974	E1L22_ctg065_1953	E1L22_ctg065_1953
E1L22_ctg065_2091	E1L22_ctg065_1977	E1L22_ctg065_1974	E1L22_ctg065_1974
E1L22_ctg065_2310	E1L22_ctg065_2025	E1L22_ctg065_1977	E1L22_ctg065_1977
E1L22_ctg065_2361	E1L22_ctg065_2091	E1L22_ctg065_2025	E1L22_ctg065_2025
E1L22_ctg065_2469	E1L22_ctg065_2310	E1L22_ctg065_2091	E1L22_ctg065_2091
E1L22_ctg065_2632	E1L22_ctg065_2361	E1L22_ctg065_2310	E1L22_ctg065_2310
E1L22_ctg065_2652	E1L22_ctg065_2469	E1L22_ctg065_2361	E1L22_ctg065_2361
E1L22_ctg065_2759	E1L22_ctg065_2632	E1L22_ctg065_2469	E1L22_ctg065_2469
E1L22_ctg065_2812	E1L22_ctg065_2652	E1L22_ctg065_2632	E1L22_ctg065_2632
E1L22_ctg068_909	E1L22_ctg065_2759	E1L22_ctg065_2652	E1L22_ctg065_2652
E1L22_ctg068_1129	E1L22_ctg065_2812	E1L22_ctg065_2759	E1L22_ctg065_2759
E1L22_ctg068_2189	E1L22_ctg068_909	E1L22_ctg065_2812	E1L22_ctg065_2812
E1L22_ctg073_120	E1L22_ctg068_1129	E1L22_ctg068_909	E1L22_ctg068_909
E1L22_ctg073_317	E1L22_ctg068_2189	E1L22_ctg068_1129	E1L22_ctg068_1129
E1L22_ctg073_611	E1L22_ctg073_120	E1L22_ctg068_2189	E1L22_ctg068_2189
E1L22_ctg073_640	E1L22_ctg073_317	E1L22_ctg073_120	E1L22_ctg073_120
E1L22_ctg073_833	E1L22_ctg073_611	E1L22_ctg073_317	E1L22_ctg073_317
E1L22_ctg073_834	E1L22_ctg073_640	E1L22_ctg073_611	E1L22_ctg073_611
E1L22_ctg073_863	E1L22_ctg073_833	E1L22_ctg073_640	E1L22_ctg073_640
E1L22_ctg073_887	E1L22_ctg073_834	E1L22_ctg073_833	E1L22_ctg073_833
E1L22_ctg073_889	E1L22_ctg073_847	E1L22_ctg073_834	E1L22_ctg073_834
E1L22_ctg073_1156	E1L22_ctg073_863	E1L22_ctg073_863	E1L22_ctg073_863
E1L22_ctg080_120	E1L22_ctg073_887	E1L22_ctg073_887	E1L22_ctg073_887
E1L22_ctg080_129	E1L22_ctg073_889	E1L22_ctg073_889	E1L22_ctg073_889
E1L22_ctg085_450	E1L22_ctg073_1156	E1L22_ctg073_1156	E1L22_ctg073_1156
E1L22_ctg085_453	E1L22_ctg080_120	E1L22_ctg080_120	E1L22_ctg080_120
E1L22_ctg085_456	E1L22_ctg080_129	E1L22_ctg080_129	E1L22_ctg080_129
	E1L22_ctg085_450	E1L22_ctg085_450	E1L22_ctg085_66
	E1L22_ctg085_453	E1L22_ctg085_453	E1L22_ctg085_69
	E1L22_ctg085_456	E1L22_ctg085_456	E1L22_ctg085_450
			E1L22_ctg085_453
			E1L22_ctg085_456
			E1L22_ctg030_87
